# Supplementary material for: Acute and long-term kidney function after parathyroidectomy for primary hyperparathyroidism
Source: PLoS One. 2020 Dec 31;15(12):e0244162. doi: 10.1371/journal.pone.0244162 (PMC7774859; doi:10.1371/journal.pone.0244162)
Supplement: S1 File — (XLSX) [file pone.0244162.s001.xlsx]

## Sheet: Tabela Base 2007-2016 (n=494)
Year of surgery	Patient NUMBER #	ETHNICITY	GENDER	AGE	Kind of PHPT	Surgery	25OH Vit D preop	Alcaline Phosphatasis preop	Total Calcium preop	Ionized Calcium preop	Creatinine preop	Phosphorus preop	PTH preop	Urinary Calcium 24h	KDIGO eGFR preop G1>=90 G2 89-60 G3 59-30 G4 29-15 G5<15	eGFR preop	Creatinine 1oPO	Creatinine 2oPO	Creatinine 3oPO	Creatinine 4oPO	eGFR 1PO	eGFR 2PO	eGFR 3PO	eGFR 4PO	Creatinine PO	Absolute difference Creatinine	Relative difference Creatinine (X)	IRA KDIGO S+ / S0 / S1 / S2 / S3	eGFR PO	PO pico Cr	Menor eGFR pós-pré	Var. aguda eGRF %	Creatinine 1m	Creatinine 3m	Creatinine 6m	Creatinine 12m	Creatinine 24m	Creatinine 36m	Creatinine 48m	Creatinine 60m	eGFR 1m	eGFR 3m	eGFR 6m	eGFR 12m	eGFR 24m	eGFR 36m	eGFR 48m	eGFR 60m	eGFR 12m - eGFR preop
2007	1	B	F	71	Hiperplasia esporádica	Paratireoidectomia total + auto tx	7	800	11.3	7.4	1.66	3.4	1843	300.69	G3	31	1.87	2.14	2.17	2.18	27	23	22	22	2.18	0.52	1.31325	S1	22	4	-9	-0.290323	2.93	2.25	2.37	2.2	2.2	2.06	2.11	1.96	15	21	20	22	22	24	23	25	-9
2007	2	B	M	20	NEM1	Paratireoidectomia total + auto tx	35	94	10.3	6.1	0.89	2.8	46	331.1	G1	123	0.71				135				0.71	-0.18	0.797753	S+	135	1	12	0.097561	0.98			0.84		0.9	0.9	0.91	111			126		123	123	121	3
2007	3	B	F	32	NEM1	Paratireoidectomia total + auto tx	17	65	11	6.2	0.78	2.6	52		G1	101	0.87				88				0.87	0.09	1.11538	S0	88	1	-13	-0.128713				0.75			0.75	0.71				106			106	113	5
2007	4	B	F	59	Hiperplasia esporádica	Paratireoidectomia total + auto tx	9.5	100	9.9	6	0.78	3.3	89	168	G2	83	0.91	0.88	1.04	0.87	69	72	59	73	1.04	0.26	1.33333	S0	59	3	-24	-0.289157	0.92	0.89	0.94	1.23	1.16	1.08	1.14	1.25	68	71	67	48	52	56	53	47	-35
2007	5	B	M	64	NEM1	Paratireoidectomia total + auto tx			12.7	6.5	0.94	2.6	245	550.76	G2	85	1.05	1.16	1.2	0.97	75	66	64	82	1.2	0.26	1.2766	S0	64	3	-21	-0.247059	0.86		0.97	1	1.04	1.36	1	0.99	92		82	79	76	55	79	80	-6
2007	6	B	M	61	Adenoma		18	64	11.7	6.6	1.25	2.7	107	379.14	G2	62	1.79	2.06	2.14	1.89	40	34	32	37	2.14	0.89	1.712	S1	32	3	-30	-0.483871	1.43	1.8	1.63	1.28	1.31	2.56	1.6		52	40	45	60	58	26	46		-2
2007	7	B	M	62	Adenoma	Adenoma PTID		216	9.7	5.7	3.76	3.4	1462	254.52	G4	16	4.77	5			12	11			5	1.24	1.32979	S3	11	2	-5	-0.3125	3.49	3.57	3.97	4.23	4.66	4.52			18	17	15	14	12	13			-2
2007	8	B	F	77	Adenoma	Adenoma PTIE		75	10.9	6.4	1.48	3.3	245		G3	34	1.62	1.89			30	25			1.89	0.41	1.27703	S1	25	2	-9	-0.264706	2.07	1.47	1.42	1.63	1.45	1.79			23	34	36	30	35	27			-4
2007	9	N	F	78	Adenoma	Adenoma PTID	25		11	6.4	0.76		89	244.72	G2	87	1.3				46				1.3	0.54	1.71053	S1	46	1	-41	-0.471264			0.7	0.73	0.66	0.73	0.9	0.85			96	92	98	92	71	76	5
2007	10	B	F	70	Adenoma	Adenoma PTSD + bócio			10.4	6.7	1.07	3.1	91		G3	53	1.2	1.13	1.11	1.17	46	49	50	47	1.2	0.13	1.1215	S0	46	1	-7	-0.132075	1.2	1.44		1.22	0.96	1.16	1.04	0.88	46	37		45	60	48	55	67	-8
2007	11	B	F	54	Adenoma	Adenoma PTSE	21	74	10.5	6.2	0.96	2.4	204	89.04	G2	67	1.43	1.29	1.14	1.2	42	47	55	51	1.43	0.47	1.48958	S1	42	1	-25	-0.373134	1.29	0.88	0.92	0.94	1.14	1.15	1.14	1.13	47	75	71	69	55	54	55	55	2
2007	12	B	F	66	Adenoma	Adenoma PTSE	14		10.7	5.7	1.03	2.6	254	23.6	G3	57	1.49	1.85	1.19		36	28	48		1.85	0.82	1.79612	S1	28	2	-29	-0.508772	1.52	1.16	1.08	0.98	1.22	1.19	1.18	1.16	35	49	54	60	46	48	48	49	3
2007	13	N	M	29	Adenoma	Adenoma PTSD	9.5	98	12.9	9.3	0.7	2.3	217	162.15	G1	148	1.57	1.11	1.08	0.85	68	103	107	136	1.57	0.87	2.24286	S2	68	1	-80	-0.540541	0.63	0.86	0.83	0.7	0.89	0.9	1.31	1.14	150	136	138	148	134	133	85	100	0
2007	14	B	M	42	Adenoma	Adenoma PTID	19	410	10.6	6.8	0.83	2.3	877	145.8	G1	109	1.08	1.01	1	1.1	84	91	92	82	1.1	0.27	1.3253	S0	82	4	-27	-0.247706	1.42	1.08	1.16	1.12	1.07	1.12	1.08	1.24	60	84	77	81	85	81	84	71	-28
2007	15	B	F	56	Adenoma	PTID +TT (intra tir D)	12		9.7	6	0.69		112	216.72	G1	98	0.91	0.71			71	96			0.91	0.22	1.31884	S0	71	1	-27	-0.27551	0.71	0.89	0.97	0.83	1.09	0.82	0.88	0.85	96	71	65	79	57	73	74	77	-19
2007	16	N	F	48	NEM1	Reop NEM I		95	10.3	5.8	0.75	2.8	188	414.4	G1	110	0.96	1.14	1.06	1.06	81	66	72	72	1.14	0.39	1.52	S1	66	2	-44	-0.4	0.82	0.99	0.98	0.91	0.84	0.85	0.97	0.84	98	78	79	87	96	94	80	96	-23
2007	17	B	F	81	Adenoma		14	63	12	6.9	0.98	2	730	150.4	G3	54	1.31	1.22	1.16	1.02	38	42	44	52	1.31	0.33	1.33673	S1	38	1	-16	-0.296296	0.79	0.88	0.89	0.86	0.77	0.81	0.83	0.79	70	62	61	64	73	68	66	70	10
2007	18	B	F	18	Adenoma		11	450	13.7	7.9	1.47	5.1	5993	722.15	G3	52	1.7				43				1.7	0.23	1.15646	S0	43	1	-9	-0.173077	0.83	1.02	1.23	0.96	1.02	1	1.13	0.93	103	64	64	87	80	82	71	90	35
2007	19	B	M	29	NEM1		12	104	11.4	6.4	0.56	2.4	189	55.38	G1	140	0.82				119				0.82	0.26	1.46429	S0	119	1	-21	-0.15	0.9	0.96	0.71	0.77	0.93	0.87	1.14	0.83	115	106	106	123	111	117	86	119	-17
2007	20	B	F	59	NEM1	Recidiva PTSE	17		10.9	6.2	0.62	2.6	183	312.65	G1	99	0.79	0.7		0.64	82	95		98	0.79	0.17	1.27419	S0	82	1	-17	-0.171717	0.73		0.71	0.59	0.65	0.64	0.7	0.72	90		94	101	97	98	95	92	2
2007	21	B	F	64	Duplo adenoma		5.8		15	8.7	0.85		303		G2	73	1.3	1.7	0.89		43	31	69		1.7	0.85	2	S2	31	2	-42	-0.575342	0.86	1.01		1.18		1.03	1.03	1.02	72	59		49		58	58	58	-24
2007	22	N	F	75	Adenoma				10	5.2	0.83		103		G2	80	1.05				60				1.05	0.22	1.26506	S0	60	1	-20	-0.25		1.29		0.95	0.98					47		68	66				-12
2007	23	B	F	68	Adenoma		19	143	10.8	6	1.16	2.1	203	265.6	G3	48	1.81	2.08		1.34	28	24		41	2.08	0.92	1.7931	S1	24	2	-24	-0.5	1.35	1.26	1.11	1.1	1.04	1.21	1.43	1.65	40	44	51	51	55	46	38	32	3
2007	24	B	F	33	NEM1		39.2	27	9.7	5.7	0.59	2.8	170	318.72	G1	121	0.63	0.54		1.34	118	124		52	1.34	0.75	2.27119	S2	52	4	-69	-0.570248	0.77					0.54	0.61	0.6	102					124	119	120
2007	25	B	F	77	Hiperplasia esporádica		7.7	124	12	7	0.82	2.8	164	231.25	G2	69	1.18			1.04	45			52	1.18	0.36	1.43902	S1	45	1	-24	-0.347826	0.94	1.14	1.28	1.07	1.08	1.04	0.94	0.96	59	46	40	50	50	52	59	57	-19
2007	26	B	F	63	Adenoma	Adenoma PTSD	10		10.1	5.9	0.58	3	155	181.9	G1	98		0.67				94			0.67	0.09	1.15517	S0	94	2	-4	-0.0408163	0.62	0.65		0.58	0.81	0.69	0.71	0.73	96	95		98	78	93	91	88	0
2007	27	B	F	71	Duplo adenoma	Duplo adenoma PTInf	14.2	91	10.1	5.6	1.08	3.6	213	256.7	G3	52	1.18	1.11	1.14	1.27	47	50	48	43	1.27	0.19	1.17593	S0	43	4	-9	-0.173077	1.25	1.14	1.15	0.99	1.07	1.08	0.63		43	48	48	58	52	52	91		6
2007	28	B	F	40	Adenoma		18	98	10.7	6.3	0.63	2.9	127	450.56	G1	113	0.81	0.67		0.64	91	110		112	0.81	0.18	1.28571	S0	91	1	-22	-0.19469	0.67		0.7		0.75	0.7	0.69	0.71	110		109		100	109	109	107
2007	29	B	F	54	Hiperplasia esporádica			85	10.4	5.9	1.18	3.8	83	194.34	G3	52	1.25	1.07	0.92	1	49	59	71	64	1.25	0.07	1.05932	S0	49	1	-3	-0.0576923	0.91		1.13	1.18	1.21	0.94	1.19	1.02	72		55	52	51	69	52	63	0
2007	30	B	M	37	Adenoma		8.5	324	10.4	6.4	1.81	5.2	6556	28.8	G3	47	2.15	2.38	1.94	1.62	38	34	43	53	2.38	0.57	1.31492	S1	34	2	-13	-0.276596	3.66	2.37	4.19						20	34	17
2007	31	B	F	67	Adenoma				11.9	6.2	0.67	2.7	208		G1	91	0.76	0.97	0.76	0.68	81	61	81	91	0.97	0.3	1.44776	S1	61	2	-30	-0.32967	0.71					0.71	0.75	0.71	88					88	83	88
2007	32	N	F	64	Adenoma		25.8	371	13.2	7.4	2.01	4.5	594	8	G3	30	2.31	2.49	2.52	2.48	25	23	23	23	2.52	0.51	1.25373	S1	23	3	-7	-0.233333	2.63	3.33	2.78	2.29	2.68	2.92	2.81	2.77	21	16	20	25	21	19	20	20	-5
2007	33	B	F	52	Adenoma		30	123	11.6	6.4	0.71	3.2	93	222	G1	98	0.76				90				0.76	0.05	1.07042	S0	90	1	-8	-0.0816327	0.72					0.81	0.83	0.88	97					84	81	76
2007	34	N	F	63	Adenoma		20	97	11.8	6.4	0.92	3.3	143	208.15	G2	77	1.65		1.52	1.32	38		42	50	1.65	0.73	1.79348	S1	38	1	-39	-0.506494	1.22	1.1	1.19	1.03	1.2	1.18	1.13	1.13	55	62	56	67	56	57	60	60	-10
2008	35	B	F	60	Adenoma		14.3	126	11.1	6.2	0.63	2.7	155		G1	98	0.89	0.74			71	88			0.89	0.26	1.4127	S0	71	1	-27	-0.27551	0.54		0.58	0.71	0.62	0.56	0.61	0.72	103		101	93	98	102	99	91	-5
2008	36	B	F	71	Adenoma		25.9	72	10.6	5.9	0.97	3.1	106	110.2	G3	59		0.97				59			0.97	0	1	S0	59	2	0	0	0.85		0.85	0.85	1.05	0.99	0.97	0.88	69		69	69	54	58	59	66	10
2008	37	B	F	54	Adenoma		27.2	49	11.4	6.7	0.8	2.2	344	395.85	G2	84	0.85	0.83	0.76	0.81	78	80	89	83	0.85	0.05	1.0625	S0	78	1	-6	-0.0714286	0.9	0.73		0.76	0.77	0.83	0.79	0.77	73	94		89	88	80	85	88	5
2008	38	B	F	46	Adenoma		39	95	11.4	6.5	0.82	3	181		G2	86	1.08	0.89	0.89		62	78	78		1.08	0.26	1.31707	S0	62	1	-24	-0.27907	0.93			0.77	0.89	0.72	0.9	0.87	74			93	78	101	77	80	7
2008	39	B	F	58	Adenoma	Adenoma PTSD			10	5.6	1.18	3.1	133	28.4	G3	51	1.06				58				1.06	-0.12	0.898305	S+	58	1	7	0.137255			1	0.94		0.84	0.83	0.83			62	67		77	78	78	16
2008	40	B	F	61	Adenoma		23	89	10.5	6.1	1.06	2.7	169	318.45	G3	57	1.17	1.15	1.06	1.03	50	51	57	59	1.17	0.11	1.10377	S0	50	1	-7	-0.122807	0.87		1.1	0.95	0.98	0.93	0.99	0.95	72		60	65	62	67	62	65	8
2008	41	B	F	70	Duplo adenoma		30.3		10.2	5.4	1.59	2.2	185		G3	33	1.86				27				1.86	0.27	1.16981	S0	27	1	-6	-0.181818	1.37		1.28	1.49	1.27	1.21	1.48	1.38	39		42	35	43	45	36	39	2
2008	42	B	F	61	Adenoma		12.8	145	10.3	6.2	0.66	2.5	149	118.8	G1	96	0.73	1.11	1.05	0.87	89	54	57	72	1.11	0.45	1.68182	S1	54	2	-42	-0.4375	0.8	0.73	0.76	0.76					80	89	85	85					-11
2008	43	B	F	77	Hiperplasia esporádica		15.6	82	10.8	6.3	1.02	3	196	36.8	G3	53	1.48	1.23		2.14	34	42		22	2.14	1.12	2.09804	S2	22	4	-31	-0.584906	1.88		1.97	1.74	1.76	1.81	2.27	1.4	25		24	28	28	27	20	36	-25
2008	44	B	F	45	Adenoma		24.9	84	10.5	6.3	0.57	2.5	96	310.66	G1	112	0.55	0.6			114	110			0.6	0.03	1.05263	S0	110	2	-2	-0.0178571	0.51	0.67		0.73	0.66				116	106		100	107				-12
2008	45	N	F	56	Adenoma				11.8	7.1	0.9	2.4	215		G2	83	1.09	1.39			66	49			1.39	0.49	1.54444	S1	49	2	-34	-0.409639	1.04			0.94	0.89	0.87	0.76	0.89	70			79	84	87	102	84	-4
2008	46	B	M	63	Adenoma		14	143	10.9	6.1	0.98	3.2	299	36	G2	82	1.27		1.08	1.4	60		73	53	1.4	0.42	1.42857	S1	53	4	-29	-0.353659	1.11		1.15	1.15	1.19	1.1	1.28	1.16	70		67	67	65	71	59	67	-15
2008	47	B	F	67	Duplo adenoma		19.6	144	12.5	6.5	0.72	3.5	137	391.95	G2	87	0.73	0.67	0.73	0.62	85	91	85	94	0.73	0.01	1.01389	S0	85	1	-2	-0.0229885	0.66	0.7	0.64	0.74	0.75				92	90	93	84	83				-3
2008	48	B	F	59	NEM1		18		10.6	6	0.6	2.7	162	440.1	G1	100	0.8	0.82	0.59	0.51	81	79	101	106	0.82	0.22	1.36667	S0	79	2	-21	-0.21	0.86	0.62	0.58	0.64	0.67	0.63	1.01	0.89	74	99	101	98	97	98	61	71	-2
2008	49	N	M	44	NEM1		13.7	107	11.9	7.9	0.9	1.9	350	442.2	G1	120	1	1.45	1.35		106	67	73		1.45	0.55	1.61111	S1	67	2	-53	-0.441667	1.03	1.09	1.1	1.08	1	0.69			102	95	94	96	106	134			-24
2008	50	N	F	63	Adenoma			104	11.1	6	0.44	2.9	157	339.01	G1	125	0.51	0.54			119	117			0.54	0.1	1.22727	S0	117	2	-8	-0.064		0.4	0.36	0.38	0.43	0.59	0.38	0.42		129	133	131	126	113	131	127	6
2009	51	B	F	71	Adenoma	Adenoma PTID			11.7	6.4	0.73	2.5	230		G2	83	1.05				54				1.05	0.32	1.43836	S1	54	1	-29	-0.349398	0.82				0.89	0.83	0.87	0.93	72				65	71	67	62
2009	52	B	M	56	Adenoma	Adenoma PTID			10.5	6.2	0.88		134	72.01	G1	96			1.23				65		1.23	0.35	1.39773	S1	65	3	-31	-0.322917		1.04			1.08	1.11		1		80			76	74		84
2009	53	B	M	65	Duplo adenoma	Reoperação	14	115	10.6	5.8	0.38	2.9	154	117.6	G1	127	0.45	0.43	0.43		119	121	121		0.45	0.07	1.18421	S0	119	1	-8	-0.0629921	0.54								110
2009	54	B	F	58	Adenoma	Adenoma PTIE	21.9	151	10.3	6.2	0.73	3.5	191	158.4	G1	91	0.99	1.08	1.07		63	57	57		1.08	0.35	1.47945	S1	57	2	-34	-0.373626	0.72								93
2009	55	B	M	62	NEM1		28.2	97	12.3	6.8	0.67	2.4	237	151.5	G1	103	0.64	0.64	0.71	0.58	105	105	101	109	0.71	0.04	1.0597	S0	101	3	-2	-0.0194175	0.69	0.8	0.76	1.12	1.05				102	96	98	70	76				-33
2009	56	B	M	82	Adenoma	Adenoma PTID	29.4	62	12.3	7.2	1.12	1.9	253	29.6	G2	61	2.16	1.8	1.96	1.64	28	34	31	38	2.16	1.04	1.92857	S1	28	1	-33	-0.540984	1.17		1.08	1.23					58		64	54					-7
2009	57	N	F	25	Adenoma	Adenoma PTIE	5.2	151	8.6	5.3	0.56	1.2	509	34	G1	149	0.68	0.66	0.71	0.75	141	143	138	129	0.75	0.19	1.33929	S0	129	4	-20	-0.134228	0.82	0.64	0.78	0.8	0.76	0.9	0.81	0.87	116	144	123	119	127	103	117	108	-30
2009	58	B	F	52	Adenoma	Adenoma PTIE	12.3	157	11.7	6.4	2.77	3.7	254	108.56	G4	19	4.02	3.53	2.29	1.79	12	14	24	32	4.02	1.25	1.45126	S3	12	1	-7	-0.368421	1.74	1.61	1.75	1.61	1.42	1.46	1.81	1.74	33	37	33	37	42	41	32	33	18
2009	59	B	M	73	Adenoma	Adenoma PTSD		113	11	5.7	0.79	3	178	370.5	G2	89	1.04	1.13			71	64			1.13	0.34	1.43038	S1	64	2	-25	-0.280899	0.88	0.97	0.92	0.9	0.93	1.04	0.86	0.96	85	77	82	84	81	71	86	78	-5
2009	60	B	F	62	Adenoma	Adenoma PTSD	27.1	90	11.2	5.8	0.75	2.7	253	138.25	G2	86	0.83	0.78	0.89		76	82	70		0.89	0.14	1.18667	S0	70	3	-16	-0.186047	0.86	0.98	0.8	0.91	0.65	0.83	0.8	0.79	73	62	79	68	95	76	79	80	-18
2009	61	B	F	61	Hiperplasia esporádica		22.2	57	10.3	5.8	0.86	2.9	158	234	G2	73	0.92	0.98	0.77		67	62	84		0.98	0.12	1.13953	S0	62	2	-11	-0.150685	0.87	0.81	0.76	0.88	0.8	0.83	0.74	0.73	72	79	85	71	80	76	88	89	-2
2009	62	B	F	52	Adenoma	Adenoma PTSE	20.9	112	11.2	5.9	1.17	3	117	120	G3	54	1.39	1.42	1.29	1.06	44	42	48	61	1.42	0.25	1.21368	S0	42	2	-12	-0.222222	1.03	1.03	1.22	1.15	1.18	1.16	0.87	0.9	63	63	51	55	53	54	77	74	1
2009	63	B	F	56	Duplo adenoma				11.1	5.5	0.74	2.8	129	142.4	G1	91	1.02	0.93	0.89	0.92	62	69	73	94	1.02	0.28	1.37838	S0	62	1	-29	-0.318681		0.72	0.78	0.75	0.8	0.93	0.66	0.75		94	85	89	83	69	99	89	-2
2009	64	B	M	79	Adenoma	Adenoma PTSE	31.7	69	10.2	5.5	0.91	2.6	70	130	G2	80	1.46	1.02	0.87	0.92	45	70	82	79	1.46	0.55	1.6044	S1	45	1	-35	-0.4375	0.86	0.82	0.85	0.88					82	84	83	82					2
2009	65	B	F	26	NEM1				9.1	4.7	0.65	3.6	91	121.8	G1	123	0.79	0.73	0.69	0.6	104	114	121	126	0.79	0.14	1.21538	S0	104	1	-19	-0.154472		0.76		0.72	0.6	0.64	0.73	0.73		109		116	126	124	114	114	-7
2009	66	B	F	31	NEM1		15	79	11.3	6.5	0.81	2.6	224	133.3	G1	97	0.62	0.63	0.66	0.68	121	120	118	117	0.68	-0.13	0.839506	S+	118	4	21	0.216495	0.81	1.01	1.06	1.24	1.1	1.56	0.82	1	97	74	70	58	67	44	96	75	-39
2009	67	B	F	69	Adenoma	Adenoma PTSE	17.9	44	10.3	5.8	0.84	2.4	146	162.26	G2	71	0.78	0.93			78	63			0.93	0.09	1.10714	S0	63	2	-8	-0.112676	0.7		0.82	0.72	0.74	0.85	0.87	0.81	89		73	86	83	70	68	74	15
2009	68	B	F	53	Adenoma	Adenoma PTIE	23		11	4.7	0.9	3.9	141	224	G2	73	0.67				101				0.67	-0.23	0.744444	S+	101	1	28	0.383562				0.87	0.81							76	83				3
2009	69	B	F	58	Adenoma	Adenoma PTSD	12.6	81	10.3	6.3	2.2	4.7	1038	57.35	G4	24	3.15	3.32	4.1	4.61	16	15	11	10	4.61	2.41	2.09545	S3	10	4	-14	-0.583333	2.91	4.38	2.78	6.07					17	10	18	7					-17
2009	70	B	F	72	Adenoma	Adenoma PTIE		169	12.7	6.6	2.64	2.9	2223		G4	17	3.99		3.22		11		14		3.99	1.35	1.51136	S1	11	1	-6	-0.352941	2.74	2.82	2.39	2.28	2.27	3.32	2.83	4.95	17	16	20	21	21	13	16	8	4
2009	71	B	F	73	Adenoma	Adenoma PTID	5.6	69	11.5	5.8	1.09	2.9	132	361.25	G3	50	1.18	1.17	1.25	1.08	46	46	43	51	1.25	0.16	1.14679	S0	43	3	-7	-0.14	1.07		1.01	0.99	1.02	1.1	1.15	1.1	52		55	57	55	50	47	50	7
2009	72	B	M	21	NEM1		12.5	112	11	6	0.91	2.6	185	333.45	G1	120	1.14	1.19	1.12	0.86	91	87	93	124	1.19	0.28	1.30769	S0	87	2	-33	-0.275		1.06	1.04	1.07	1.07	1.06				100	102	99	99	100			-21
2009	73	N	F	61	Adenoma	Adenoma PTSD	79.6	128	11.2	5.7	0.86	3.5	122	234.52	G2	85	0.95			0.83	75			88	0.95	0.09	1.10465	S0	75	1	-10	-0.117647		0.88	0.9	0.73	0.73	0.84	0.75	0.87		82	80	103	103	87	100	84	18
2009	74	B	F	64	Adenoma	Adenoma PTIE	13.8	55	10.2	5.8	0.62	2.2	150	128.2	G1	96	0.66	0.79		0.65	94	79		94	0.79	0.17	1.27419	S0	79	2	-17	-0.177083	0.67	0.61	0.62	0.7	0.8	0.71	0.56	0.61	93	96	96	92	78	90	99	96	-4
2009	75	N	F	63	Carcinoma	Carcinoma PTID	26.5	101	11.1	5.7	0.68	2.6	226	358	G1	108	1.1				62				1.1	0.42	1.61765	S1	62	1	-46	-0.425926	0.75	0.78	0.7	0.89	0.66	0.73	0.81	0.7	99	94	107	80	109	102	90	107	-28
2009	76	B	F	49	Adenoma	Adenoma PTSE	17.1	68	10.1	5.3	0.75	2.7	183	602.4	G1	94	1.02				65				1.02	0.27	1.36	S0	65	1	-29	-0.308511	0.91	0.84	0.82	0.81	0.92	0.97	0.69	0.92	74	82	84	86	73	69	103	73	-8
2009	77	B	F	59	Adenoma	Adenoma PTSD	16.6	58	10.4	5.3	0.95	2.7	255	134.4	G2	66	0.93	1.01	0.9		67	61	70		1.01	0.06	1.06316	S0	61	2	-5	-0.0757576	0.88			1.04	1.29	1.2	1.17	1.02	72			59	45	50	51	60	-7
2009	78	B	F	32	Adenoma	Adenoma PTSD	5.6	390	11.8	6.5	0.48	1.7	856		G1	130	0.56	0.65	0.56		124	118	124		0.65	0.17	1.35417	S0	118	2	-12	-0.0923077	0.54			0.53	0.58	0.57		0.5	125			126	122	123		128	-4
2009	79	B	M	65	Adenoma	Adenoma PTID	14	67	10.8	6	0.91	2.1	165	88	G2	88	1.64	1.32			43	56			1.64	0.73	1.8022	S1	43	1	-45	-0.511364	0.65								102
2009	80	B	F	70	Adenoma	Adenoma PTID	5.7		10.3	5.7	0.46		136		G1	101	0.55	0.65			95	90			0.65	0.19	1.41304	S0	90	2	-11	-0.108911	0.61		0.65			0.57	0.65	0.59	92		90			94	90	93
2009	81	B	M	83	Adenoma	Adenoma PTID	11.1	82	8.9	5	0.65	2.9	193	417.13	G1	90	0.8	0.86	0.73	0.67	83	80	86	89	0.86	0.21	1.32308	S0	80	2	-10	-0.111111	0.78		0.82	0.82	0.85	0.82	0.68	0.94	83		82	82	81	82	88	75	-8
2009	82	B	F	20	Adenoma	Adenoma PTSD	30.5	124	10.3	6	0.99	2.6	398	150.35	G2	82	1.22	0.92		0.95	64	90		86	1.22	0.23	1.23232	S0	64	1	-18	-0.219512	1.12	0.99	1	0.99	0.89	1.03	1.09	1.08	71	82	81	82	94	78	73	74	0
2009	83	N	F	51	Adenoma	Adenoma PTSD	13.8	127	10.9	5.9	0.65		240	334.95	G1	120	0.61	0.54		0.63	122	127		121	0.63	-0.02	0.969231	S+	121	4	1	0.00833333	0.57			0.54	0.69	0.63	0.66	0.63	125			127	117	121	119	121	7
2010	84	B	F	63	Adenoma	Adenoma PTSD	12.9	73	11.9	6.1	0.79	2.2	440	370.8	G2	80	0.85	0.99	1.16	1.2	73	61	50	48	1.2	0.41	1.51899	S1	48	4	-32	-0.4	1.16	1.21	1.09	1.11	1.04	1.09	0.94	1.12	50	48	54	53	57	54	65	52	-27
2010	85	B	F	54	Adenoma	Adenoma PTIE	28.6		11	5.5	0.76	3.4	114	171	G2	89	1.05	1.05		0.96	60	60		67	1.05	0.29	1.38158	S0	60	1	-29	-0.325843	0.83				0.82	0.89	0.75		80				81	74	91
2010	86	B	F	69	Adenoma	Adenoma PTSE	24.8	111	12	6.6	1.97	2.5	467	24	G4	25	2.64	3.23	3.51	3.34	18	14	13	13	3.51	1.54	1.78173	S1	13	3	-12	-0.48	2.57	2.57	2.18	2.22	2.34	1.94	2.32	2.14	18	18	22	22	21	26	21	23	-3
2010	87	B	F	72	Hiperplasia esporádica		18.3	78	10.5	5.5	2.6	3.6	152	28.7	G4	18	3.22	3.51	3.62		14	12	12		3.62	1.02	1.39231	S1	12	3	-6	-0.333333	3.15	2.51	2.81	3.08	3.65	3.36	4.03	4.83	14	19	16	14	12	13	10	8	-4
2010	88	B	F	53	Adenoma	Adenoma PTIE	17.6	103	10.5	6	0.98	2.9	163		G2	66	0.9	0.95	1.06		73	69	60		1.06	0.08	1.08163	S0	60	3	-6	-0.0909091	0.85	0.9		1.03	0.81	0.84	0.95	0.94	78	73		62	83	80	69	69	-4
2010	89	B	M	41	Adenoma	Adenoma PTIE	22.6	565	12.6	6.8	1.18	2	1963	349.6	G2	76	1.6	2.06	1.98	1.76	53	39	41	47	2.06	0.88	1.74576	S1	39	2	-37	-0.486842	1.32	1.44	1.69	1.4	1.34	1.26	1.19	1.16	67	60	49	62	65	70	75	78	-14
2010	90	N	F	53	Adenoma	Adenoma PTIE	18.8		11	5.9	2.67	3.8	676		G4	23	3.4	3.27			17	18			3.4	0.73	1.27341	S1	17	1	-6	-0.26087	2.86	2.68	3.44	4.08					21	23	17	14					-9
2010	91	N	F	58	Adenoma	Adenoma PTID	14.1	57	9.6	5.6	0.66	3.3	89	227.12	G1	113	0.71	0.86			109	87			0.86	0.2	1.30303	S0	87	2	-26	-0.230088	0.75	0.72	0.64	0.81	0.75	0.68	0.74	0.84	102	107	114	93	102	112	104	89	-20
2010	92	B	M	39	NEM1		50.4		10.5	5.8	0.7	2.2	116	294.4	G1	119	0.89	0.74			108	116			0.89	0.19	1.27143	S0	108	1	-11	-0.092437	0.67	0.81	0.76	0.66					121	112	115	122					3
2010	93	B	M	66	Adenoma	Adenoma PTIE	19.8	126	11.2	6	1.55	2.6	311	185.6	G3	46	1.72	1.99	1.68		41	34	42		1.99	0.44	1.28387	S1	34	2	-12	-0.26087	1.79	1.7	1.61	1.57	1.51	1.55	1.41	1.32	39	41	44	45	47	46	52	56	-1
2010	94	B	F	62	Adenoma	Adenoma PTSD	16.8		10.1	5.9	1.18	3.1	155		G3	50	1.63	1.76	1.81		34	31	30		1.81	0.63	1.5339	S1	30	3	-20	-0.4			1.2								49
2010	95	B	M	53	NEM1		14.2	145	9.5	5.4	1.07	3	198	188.34	G2	79	1.35	1.37			60	58			1.37	0.3	1.28037	S1	58	2	-21	-0.265823		1.07	0.9	1.13	1.2	0.98	1.13	1.11		79	97	74	69	88	74	75	-5
2010	96	B	M	47	NEM1		11.3	53	10.2	6	1.26	2	183	73.1	G2	67	1.37		1.44		61		57		1.44	0.18	1.14286	S0	57	3	-10	-0.149254	1.25	1.29	1.33	1.22	1.32	1.39	1.16	1.35	68	66	63	70	64	60	75	62	3
2010	97	N	F	66	Adenoma	Adenoma PTSE	14	102	11.6	6.5	0.77	2.5	126	370.8	G1	94	0.8	0.82	0.7		89	87	105		0.82	0.05	1.06494	S0	87	2	-7	-0.0744681	0.71	0.9	0.9	0.83	0.78	0.73	0.78	0.77	103	77	77	85	92	100	92	94	-9
2010	98	B	F	77	Adenoma	Adenoma PTSE	12.5		11.5	6.4	0.81		229		G2	70	1.02	0.93	0.82		53	59	69		1.02	0.21	1.25926	S0	53	1	-17	-0.242857	0.76	0.76	0.71	0.74	0.81	0.82	1.08	1.05	76	76	82	78	70	69	50	51	8
2010	99	B	F	46	Adenoma	Adenoma PTSE	13.6	83	11.4	6.3	0.72	2.5	208	169.4	G1	101	1.08	1.14	1.06		62	58	63		1.14	0.42	1.58333	S1	58	2	-43	-0.425743	0.9		1.19	1	0.96	1.04		1.15	77		55	68	71	65		57	-33
2010	100	B	F	62	Adenoma	Adenoma PTIE	7.4	89	9.9	5.7	0.72	2.8	271	185.07	G1	90	0.9	0.85	0.72		69	74	90		0.9	0.18	1.25	S0	69	1	-21	-0.233333	0.72	0.73	0.82	0.84	0.81	0.85	0.87	0.76	90	89	77	75	78	74	72	84	-15
2010	101	B	M	30	NEM1		15.6	106	11.1	6.1	0.91	2.7	178	364.14	G1	113	1.06				94				1.06	0.15	1.16484	S0	94	1	-19	-0.168142	1.05	0.98	0.88	0.83	0.87	0.88	0.88	0.73	95	103	115	118	116	115	115	124	5
2010	102	N	F	54	Adenoma	Adenoma PTID	15.6	227	12.6	7.7	0.62	2.7	949	72.6	G1	119	1	1.16	1.21		74	62	59		1.21	0.59	1.95161	S1	59	3	-60	-0.504202	0.71	0.95	1.12	1.26	1.17	0.98	1.07	0.97	112	79	65	56	61	76	68	77	-63
2010	103	B	F	56	Adenoma	Adenoma PTIE	13.1	587	11.2	7.1	1.48	2.5	1098	290.7	G3	39	2.14	2.11	1.93		25	26	29		2.14	0.66	1.44595	S1	25	1	-14	-0.358974	2.04	1.93	1.61	1.92	1.59	1.93	1.57	1.65	27	29	35	29	36	29	37	34	-10
2010	104	B	M	49	Adenoma	Adenoma PTSD	9.3	79	10.4	5.5	0.48	3.6	74	316.05	G1	129	0.66	0.54	0.57		114	123	121		0.57	0.09	1.1875	S0	114	3	-15	-0.116279		0.6	0.46	0.58	0.55	0.6	0.46	0.4		118	132	120	122	118	132	139	-9
2010	105	B	F	67	Adenoma	Adenoma PTID	11.7	52	15.4	7.3	0.87	2.2	743	383.19	G2	69	1.22	1.59	1.63		46	33	32		1.63	0.76	1.87356	S1	32	3	-37	-0.536232	0.98	0.78	1.03	1.01	1.01	0.97	1.01	0.84	60	79	56	58	58	61	58	72	-11
2010	106	B	F	69	Adenoma	Adenoma PTIE	30.6		10.4	5.5	0.78		160	253.4	G2	78	0.88	0.96	0.88		67	61	67		0.96	0.18	1.23077	S0	61	2	-17	-0.217949	0.81	0.82	0.89	0.85	0.85	1.02	0.97	0.84	74	73	66	70	70	56	60	71	-8
2010	107	N	F	54	Adenoma	Adenoma PTSD	10.7		10.7	5.7	0.8		125	102.3	G1	97	1.25	1.11	0.96		57	65	78		1.25	0.45	1.5625	S1	57	1	-40	-0.412371			0.89	0.88	0.8	0.88	0.93	0.81			85	87	97	87	81	96	-10
2010	108	B	F	64	Adenoma	Adenoma PTIE	10		10.8	5.7	2.41		348	24	G4	21	1.8	2.02	1.82		29	26	29		2.02	-0.39	0.838174	S+	26	2	5	0.238095	1.73	1.36	1.52			2.8	3.28		31	41	36			17	14
2010	109	B	F	69	Adenoma	Adenoma PTSE	8.8	101	9.7	5.5	0.79	3.1	143	101	G2	77	0.7	0.78	0.76		89	78	80		0.78	-0.01	0.987342	S+	78	2	1	0.012987		0.68	0.64	0.68	0.69	0.8	0.6	0.66		90	91	90	89	75	93	90	13
2010	110	B	F	78	Adenoma	Adenoma PTIE	19.7	57	10.9	5.8	1.19	2.6	142	40	G3	44	1.34	1.43	1.27		38	35	41		1.43	0.24	1.20168	S0	35	2	-9	-0.204545		1.13	1.12	1.3	1.28	1.44	1.19	1.42		47	47	39	40	35	44	35	-5
2010	111	B	F	53	Adenoma	Adenoma PTID	21.1	150	11.2	6.4	0.95	3.5	150	234.9	G2	69	0.88	0.87	0.9		75	76	73		0.9	-0.05	0.947368	S+	73	3	4	0.057971	0.91	0.82	0.74	0.75	0.87				72	82	93	91	76				22
2010	112	B	M	45	NEM1		35	87	11.6	6.1	1.2	2.8	98	162.06	G2	73	1.43	1.64	1.34		59	50	64		1.64	0.44	1.36667	S1	50	2	-23	-0.315068	1.17	1.3	1.16	1.1	1.57	1.19	0.96	0.91	75	66	76	81	52	64	95	101	8
2010	113	B	F	47	Carcinoma	Carcinoma PTSE	9	1240	12	6.4	0.28	2.2	3654	442.8	G1	140	0.57	0.56	0.33		111	111	133		0.57	0.29	2.03571	S2	111	1	-29	-0.207143	0.35	0.45	0.56	0.54	0.72	0.71	0.86	0.63	130	120	111	113	100	102	81	107	-27
2010	114	B	F	39	NEM1		24	86	11.2	5.8	0.83	2.3	90	438.9	G2	89	0.85	1.01	0.97		87	70	74		1.01	0.18	1.21687	S0	70	2	-19	-0.213483	1.03		0.78	0.82	0.82	0.76	0.66	0.79	69		96	90	90	99	112	95	1
2010	115	B	F	62	Adenoma	Adenoma PTSE			11.6	6.5	0.7	2.2	230		G1	93	0.74	0.91	1.03		87	68	58		1.03	0.33	1.47143	S1	58	3	-35	-0.376344	0.81	0.77		0.71	0.72	0.64	0.66	0.62	78	83		92	90	96	95	97	-1
2010	116	B	F	65	Adenoma	Adenoma PTID	23	75	10.1	5.3	0.84	3.9	67	88	G2	73	0.67	0.71			93	90			0.71	-0.13	0.845238	S+	90	2	17	0.232877	0.75	0.79	0.87	0.8	0.74	0.76	0.76	0.87	84	79	70	78	85	83	83	60	5
2010	117	B	F	53	NEM1		44	143	10.5	5.5	0.84	2.8	282	329.82	G2	80	1.07	1.13	1.18		59	56	53		1.18	0.34	1.40476	S1	53	3	-27	-0.3375	0.75	0.97	0.9	0.78	0.78	0.96	1.08		91	67	73	87	87	68	59		7
2010	118	B	F	75	Adenoma	Adenoma PTIE			13.8	8.4	1.04	2.4	458		G3	53	1.42	2.05	1.83		36	23	27		2.05	1.01	1.97115	S1	23	2	-30	-0.566038	1.42	1.5	1.93	1.17	1.5	1.38	1.47	1.23	36	35	25	46	34	37	35	43	-7
2010	119	B	F	73	Adenoma	Adenoma PTIE	18	211	9.5	5.2	0.8	3.2	171	121	G2	73	0.79	0.75	0.71		74	79	85		0.79	-0.01	0.9875	S+	74	1	1	0.0136986	0.8	0.88							73	65
2010	120	B	M	21	NEM1		28	9	11.5	6.2	0.95	3.5	100	406.6	G1	114	1.02	1.07	0.95		105	99	114		1.07	0.12	1.12632	S0	99	2	-15	-0.131579	1	1.13	1.06	1.18	1.05	1.02	1.14	1.09	107	92	100	88	101	105	91	97	-26
2010	121	N	F	60	Adenoma	Adenoma PTSD	22.8	96	11.5	5.8	0.72	2.8	194	191.88	G1	106	0.61	0.87	0.72		115	84	106		0.87	0.15	1.20833	S0	84	2	-22	-0.207547	0.68	0.76	0.59	0.64	0.79		0.7	0.65	111	99	116	113	95		109	112	7
2010	122	B	F	66	Adenoma	Adenoma PTID	12	106	10.5	6.2	0.85	2.9	111	450	G2	72	0.97	0.97	0.88		61	61	69		0.97	0.12	1.14118	S0	61	1	-11	-0.152778	0.91								66
2010	123	N	M	57	Adenoma	Adenoma PTSD	23	102	11.4	5.8	0.87	2.7	100	301.92	G1	111	0.94	0.82	0.71		104	114	121		0.94	0.07	1.08046	S0	104	1	-7	-0.0630631	0.91		0.78	0.78	0.77	0.89		0.67	108		116	116	117	110		124	5
2010	124	B	F	74	NEM1		19	100	10.9	6.1	0.78	2.6	290	318	G2	75	0.81	0.77	0.69		72	76	86		0.81	0.03	1.03846	S0	72	1	-3	-0.04	0.72	0.8		0.76	0.74	0.84	0.81		83	73		78	80	69	72		3
2010	125	B	M	39	Adenoma	Adenoma PTSE	17.4	118	8.8	4.8	1.18	3.8	201	32.58	G2	77	2.46	1.8	1.61		32	46	53		2.46	1.28	2.08475	S2	32	1	-45	-0.584416	1.24	1.4	1.48	1.69					73	63	59	50					-27
2010	126	B	F	66	Adenoma	Adenoma PTID		172	12.3	6.1	0.52		94		G1	100	0.79	0.77			78	81			0.79	0.27	1.51923	S1	78	1	-22	-0.22	0.63		0.8	0.74	0.66	0.69	0.74	0.56	94		77	85	92	91	85	97	-15
2010	127	B	M	58	Duplo adenoma			117	11.6	6.8	0.97	3	346		G2	86	0.93	0.86			90	96			0.93	-0.04	0.958763	S+	90	1	4	0.0465116	1.17			0.96					68			87					1
2010	128	B	F	61	Duplo adenoma		22	103	9.7	5.3	0.8	3.7	121	168.99	G2	80	0.93	0.88			67	71			0.93	0.13	1.1625	S0	67	1	-13	-0.1625	0.8	0.92	1.21	0.83		0.83	0.74	0.76	80	67	48	76		76	88	85	-4
2010	129	B	F	42	Adenoma	Adenoma PTSD	10	122	10.6	5.4	0.91	2.6	176	396	G2	78	0.98	1.01	0.97		71	69	72		1.01	0.1	1.10989	S0	69	2	-9	-0.115385	0.92		0.93	0.97	0.84	0.8	0.91	0.86	77		76	72	86	91	78	84	-6
2010	130	B	F	63	Adenoma	Adenoma PTSE	5	94	10.5	5.9	1.41	4.2	98	14.7	G3	40	1.87	2.12	2.17		28	24	24		2.17	0.76	1.53901	S1	24	3	-16	-0.4	1.76	1.76	1.74	1.88	1.76	2.58	2.19	2.78	30	30	31	28	30	19	23	17	-12
2010	131	B	M	58	Hiperplasia por Lítio		11	90	9.9	5.7	2.17	3.9	234	16.65	G3	32	3.24	2.92	3.11	4.47	20	23	21	14	4.47	2.3	2.05991	S3	14	4	-18	-0.5625	3.49	3.34		3.05					18	19		21					-11
2010	132	B	M	28	NEM1		16	1823	12.1	6.9	1.49	1.5	3567	135.75	G2	63	1.68	2.12	1.94		54	41	46		2.12	0.63	1.42282	S1	41	2	-22	-0.349206	2.33	1.96	1.67	1.65	1.91	1.41	1.57	1.47	37	45	55	56	47	67	59	64	-7
2010	133	B	F	57	Adenoma	Adenoma PTID	11	212	10.6	6	0.53	3.1	112	394.07	G1	106	0.67	0.64			98	99			0.67	0.14	1.26415	S0	98	1	-8	-0.0754717	0.62	0.78	0.44	0.67	0.63	0.57	0.6	0.54	100	85	112	98	100	103	102	105	-8
2010	134	B	M	30	NEM1		12	101	11	6.4	0.82	1.6	138	358.05	G1	119	0.91	0.91			113	113			0.91	0.09	1.10976	S0	113	1	-6	-0.0504202	1.08	0.85	0.88	0.8	1.02	1	0.89	0.85	92	117	115	120	98	101	115	117	1
2010	135	B	M	50	NEM1		25	67	10.4	5.4	1.06	3.4	62	165	G2	81	1.13	1.2	0.92		75	70	97		1.2	0.14	1.13208	S0	70	2	-11	-0.135802	1.23	1.12	1.15	0.97	1.18	1.25	1.19	0.99	68	76	74	91	72	67	71	88	10
2010	136	B	F	41	NEM1		10	151	11.9	6.5	0.62	1.4	363	118.4	G1	112	0.74	0.9	0.73		101	80	103		0.9	0.28	1.45161	S0	80	2	-32	-0.285714	0.62	0.7	0.81	0.66	0.71	1.6	0.73	0.55	112	110	90	110	106	40	103	117	-2
2010	137	B	F	26	NEM1		17	78	8.9	4.8	0.66	3.7	140	100.8	G1	122	0.57	0.52	0.52		128	132	132		0.57	-0.09	0.863636	S+	128	1	6	0.0491803				0.57	0.57	0.61		0.6				128	128	126		126	6
2010	138	B	F	58	Adenoma	Adenoma PTID	5	77	11.3	5.6	0.63	3.2	167		G1	99	0.68				97				0.68	0.05	1.07937	S0	97	1	-2	-0.020202				0.56	0.75	0.7	0.64					103	88	96	99		4
2010	139	B	F	43	Adenoma	Adenoma PTSD	14	326	12.5	7.9	0.76	1.8	732	217.6	G1	96	1.51	2	1.83		42	30	33		2	1.24	2.63158	S2	30	2	-66	-0.6875	1.02	0.9	1.07	0.99	0.96	0.75	0.92	0.84	68	79	69	70	73	98	77	85	-26
2010	140	B	F	73	Adenoma	Adenoma PTSD	16	51	9.6	5.2	0.79	2.8	104	211.56	G2	74	1.27	1.18	0.92		42	46	62		1.27	0.48	1.60759	S1	42	1	-32	-0.432432	0.94	1	0.93	0.99	0.89	1.23	0.99	0.91	60	56	61	57	65	44	57	63	-17
2010	141	B	F	57	Hiperplasia por Lítio		16	127	11.6	6.2	0.73	3.9	179	223.2	G1	92	0.9	0.83	0.74		71	79	90		0.9	0.17	1.23288	S0	71	1	-21	-0.228261	0.72	0.95	0.95	0.83	0.82	0.79	0.63	0.66	93	67	67	79	80	83	100	98	-13
2010	142	B	F	74	Adenoma	Adenoma PTID	18	119	10.5	5.9	0.84	2.6	185	302.4	G2	69	1.04	1.02	0.92	0.86	53	54	62	67	1.04	0.2	1.2381	S0	53	1	-16	-0.231884	1.04	0.88	1	0.95	1.01	1.35	1.35	1.28	53	65	56	59	55	39	39	41	-10
2010	143	B	F	51	Adenoma	Adenoma PTSE		134	12.1	7.6	0.76	2	650		G1	91	0.96	1.12	1.03		69	57	63		1.12	0.36	1.47368	S1	57	2	-34	-0.373626		1.09	0.97			0.91	1.04	0.9		59	68			73	62	74
2011	144	B	F	78	Duplo adenoma		26	110	10.4	5.5	0.71	3.2	163	166.4	G2	82	1.36	1.97	1.77		37	24	27		1.97	1.26	2.77465	S2	24	2	-58	-0.707317	1.12	0.88	0.94	0.7	0.81	1.02			47	63	58	83	70	53			1
2011	145	B	M	52	NEM1		28	102	10.6	5.9	0.95	2	262	312	G1	92	1.01	1.1	1.06	0.93	85	77	80	94	1.1	0.15	1.15789	S0	77	2	-15	-0.163043	1.4	1.24	1.21	1.12	1.03	1.19	1.01	0.96	57	66	68	75	83	70	85	91	-17
2011	146	B	F	59	Adenoma	Adenoma PTID	22	99	10.3	6	0.99	3.9	81	289.98	G2	63	1.06		0.8		58		81		1.06	0.07	1.07071	S0	58	1	-5	-0.0793651	1.02	0.95	1.01	0.89	0.88	0.9	0.9	0.79	60	66	61	71	72	70	70	82	8
2011	147	B	F	67	Adenoma	Adenoma PTSD	22	57	10.3	5.6	0.64	3.5	106	265.2	G1	93	0.75	0.76			83	81			0.76	0.12	1.1875	S0	81	2	-12	-0.129032	0.67	0.67	0.65	0.73	0.52	0.63	0.71	0.71	91	91	92	85	99	93	88	88	-8
2011	148	B	F	36	NEM1		23	80	10.6	6	0.8	2.6	74	239.2	G1	95	0.65	0.64	0.64	0.8	115	115	115	113	0.8	0	1	S0	115	4	20	0.210526		0.97	0.88	0.8	0.89	0.93	0.92			75	85	95	84	79	80		0
2011	149	B	F	67	Adenoma	Adenoma PTID	22	76	11.1	5.7	0.81	2.8	135	254.8	G2	75	0.83				73				0.83	0.02	1.02469	S0	73	1	-2	-0.0266667		0.88	0.83	0.83		0.84				68	73	73		72			-2
2011	150	B	F	68	Adenoma		30	105	11.2	6.4	1.07	2.4	347	286.4	G3	53	1.36	1.46			40	37			1.46	0.39	1.36449	S1	37	2	-16	-0.301887	1.56	1.37	1.22	1.55	1.58	1.58	1.23	1.46	34	40	46	34	33	33	45	37	-19
2011	151	B	F	57	Adenoma	Adenoma PTIE	18	123	9.9	5.3	0.67	2.3	297	108	G1	98	0.8				82				0.8	0.13	1.19403	S0	82	1	-16	-0.163265	0.71		0.6	0.73	0.76	0.71	0.61	0.7	95		102	92	87	95	101	96	-6
2011	152	B	F	62	Adenoma	Adenoma PTSD	22	62	9.7	5.8	0.62	3.2	142	539.7	G1	97	0.7		0.61		93		97		0.7	0.08	1.12903	S0	93	1	-4	-0.0412371	0.62	0.7	0.63	0.52	0.47	0.55	0.56	0.55	97	93	96	103	106	101	100	101	6
2011	153	B	F	63	Adenoma	Adenoma PTIE	17	67	11.7	5.8	0.82	2.4	226	264	G2	76	1.39	1.07	0.9		43	55	68		1.39	0.57	1.69512	S1	43	1	-33	-0.434211		0.71	0.82	0.87	0.76	0.74	0.68	0.94		91	76	71	84	86	93	65	-5
2011	154	B	F	59	Adenoma	Adenoma PTSD	8	177	10.6	5.8	0.57	2.4	361		G1	102	0.92	0.85			68	75			0.92	0.35	1.61404	S1	68	1	-34	-0.333333	0.69	0.62	0.71	0.65	0.67	0.73	0.71	0.66	96	99	94	97	97	90	94	97	-5
2011	155	B	F	45	Hiperplasia esporádica			65	10.9	5.7	0.7	2.6	176		G1	105	0.81	0.72			88	101			0.81	0.11	1.15714	S0	88	1	-17	-0.161905		0.71	0.58	0.77	0.55	0.62	0.58	0.53		103	112	94	114	109	112	115	-11
2011	156	B	M	39	NEM1		35	62	11.7	6.6	0.74	2.8	173	378.95	G1	116	0.78	0.72	0.71		114	118	118		0.78	0.04	1.05405	S0	114	1	-2	-0.0172414		0.81	0.83	0.76	0.66	0.87	0.76	0.92		112	111	115	122	109	115	104	-1
2011	157	B	F	58	Adenoma	Adenoma PTID	21	140	12	6.2	0.95	2.6	295	38.4	G2	66	1.23	1.19	1.2	1.04	48	50	50	59	1.23	0.28	1.29474	S0	48	1	-18	-0.272727	0.82		0.77	0.76	0.81	0.77	0.74	0.69	79		85	87	80	85	90	96	21
2011	158	N	F	47	Adenoma	Adenoma PTSD	23	114	10.9	6.4	2.55	2.7	1332	200.25	G4	25	4.08	4.6	4		14	12	15		4.6	2.05	1.80392	S3	12	2	-13	-0.52	2.95	2.72	2.35	2.4	2.41	2.85	2.4	2.59	21	23	28	27	27	22	27	25	2
2011	159	B	M	27	NEM1		17	106	10.4	6.4	0.81	2.8	213	314.5	G1	122	1.11	1.14			91	88			1.14	0.33	1.40741	S1	88	2	-34	-0.278689	1	1.21	1.11	0.89	1.34	1.17	1.2	1.38	103	82	91	117	72	85	82	70	-5
2011	160	B	F	51	Adenoma	Adenoma PTID	19	121	10.4	5.7	0.62	3.3	204		G1	105	0.84	0.85			81	80			0.85	0.23	1.37097	S0	80	2	-25	-0.238095		0.67		0.68	0.63	0.63	0.63	0.66		102		102	104	104	104	103	-3
2011	161	B	F	80	Adenoma	Adenoma PTIE	18	80	13	7.5	0.76	1.6	375	95.16	G2	74	1.4	1.77	1.99	1.78	36	27	23	27	1.99	1.23	2.61842	S2	23	3	-51	-0.689189	0.85	0.8	1.04	1.1	0.79	0.77	0.79	0.75	65	70	51	48	71	73	71	76	-26
2011	162	B	F	53	Adenoma	Adenoma PTSD	22		10.2	5.4	0.78		90	335.79	G2	87	1.48		1.09		40		58		1.48	0.7	1.89744	S1	40	1	-47	-0.54023		0.81	0.82	0.76		0.85	0.82	0.89		83	82	90		78	82	74	3
2011	163	N	F	41	NEM1		14	108	11.5	6.7	0.65	2.4	290	651.78	G1	128	0.67	0.65	0.6	0.51	127	128	132	139	0.67	0.02	1.03077	S0	127	1	-1	-0.0078125	0.66	0.88	0.59	0.66	0.67	0.58	0.65	0.63	128	95	132	128	127	133	128	130	0
2011	164	B	F	59	Adenoma	Adenoma PTID	24		10.2	5.4	0.84	3.1	123		G2	76	0.93	1.06	0.97		67	58	64		1.06	0.22	1.2619	S0	58	2	-18	-0.236842	0.79	0.8	0.79	0.79	0.87		0.63		82	81	82	82	73		98		6
2011	165	N	F	79	Hiperplasia esporádica		23	65	11.2	6.3	0.91	2.8	119	95.7	G2	70	1.52	1.25	1.31	1.03	38	48	45	60	1.52	0.61	1.67033	S1	38	1	-32	-0.457143	1.35	1.26	0.89	1.24		1.03	1.18	1.13	43	47	72	48		60	51	54	-22
2011	166	B	F	76	Adenoma	Adenoma PTID	7	99	12.2	7.5	0.92	2	314		G2	61			1.04	0.76			52	76	1.04	0.12	1.13043	S0	52	3	-9	-0.147541			0.89	1.01	1	0.91	0.83	0.78			63	54	55	61	69	74	-7
2011	167	B	F	56	Adenoma	Adenoma PTSD	20	98	10.1	5.2	0.81	2.4	119	502.2	G2	81	1.02	1.01	1.11	1.26	62	62	56	48	1.26	0.45	1.55556	S1	48	4	-33	-0.407407	1.17	0.84	0.83	0.88		0.77	0.82	0.86	52	78	79	74		87	80	76	-7
2011	168	B	F	65	NEM1		15	101	11.5	6.3	0.66	2.4	143	472.35	G1	93		0.92		0.82		66		75	0.92	0.26	1.39394	S0	66	2	-27	-0.290323	0.73	1.03	0.85	0.79	0.86	0.85	0.86	0.92	87	57	72	79	71	72	71	66	-14
2011	169	B	F	56	Adenoma	Adenoma PTSE	18	66	11.4	6.7	0.76	1.8	212	384	G2	88	1.08	1.04	1.07		58	60	58		1.08	0.32	1.42105	S1	58	1	-30	-0.340909	0.75	0.82	0.75	0.81	0.89	1.03	0.84	0.71	89	80	89	81	73	61	78	96	-7
2011	170	N	F	44	NEM1	PTx + AE	27	60	10.4	5.7	0.9	3.4	119	57.8	G1	90	1.09	1.1	1.02	1.07	72	71	78	73	1.1	0.2	1.22222	S0	71	2	-19	-0.211111	0.92	0.91	0.96	0.87	0.89	0.71	0.7	0.76	88	89	84	94	92	120	123	111	4
2011	171	B	F	62	NEM1		9		11.3	6	0.68	2.4	335		G1	94	0.88	0.89	0.76		71	70	84		0.89	0.21	1.30882	S0	70	2	-24	-0.255319	0.76		0.95	0.76	0.8	0.66	0.78	0.73	84		64	84	79	95	82	89	-10
2011	172	N	F	62	Adenoma	Adenoma PTSD	30	158	10.8	6.1	0.95	2.6	309	274.64	G2	75	1.18	1.22	1.29		57	55	52		1.29	0.34	1.35789	S1	52	3	-23	-0.306667	0.94	1.07	0.84	0.84	0.74	0.74	0.79	0.96	76	65	87	87	101	101	93	74	12
2011	173	B	M	69	Adenoma	Adenoma PTID	11	111	9.1	5.2	2.34	2.9	932		G4	27	2.92	2.83	2.36	2.13	21	22	27	31	2.92	0.58	1.24786	S1	21	1	-6	-0.222222	1.38	2.72	2.13	2.1	1.8	2.35	2.37		52	23	31	31	38	27	27		4
2011	174	N	F	67	NEM1		29	102	11.5	5.7	1.04	4.2	164	165	G2	65	1.1	1.1			60	60			1.1	0.06	1.05769	S0	60	1	-5	-0.0769231	0.76	0.87	0.93	0.93	0.96	0.96	1.06		94	80	74	74	71	71	63		9
2011	175	N	F	37	NEM1		27	75	10	5.6	0.77	3.4	128	312.4	G1	115	1.26	0.93		0.92	63	91		92	1.26	0.49	1.63636	S1	63	1	-52	-0.452174	1.13	1.11	1.62	1.09	1	1.09	1.06	0.95	72	74	47	75	84	75	78	89	-40
2011	176	B	F	54	NEM1		12	132	10.8	5.7	0.92	3.5	203	318.89	G2	71	1.21	1.32	1.17	1.18	51	46	53	52	1.32	0.4	1.43478	S1	46	2	-25	-0.352113	1.02	0.92	1.08	1.28	1.33	0.96		1.13	63	71	58	48	45	67		55	-23
2011	177	B	F	55	Adenoma	Adenoma PTID	17	96	11.8	6.8	0.68	2.3	164	266.48	G1	99	0.88	0.77	0.78		74	87	86		0.88	0.2	1.29412	S0	74	1	-25	-0.252525	0.71		0.73	0.73	0.92	0.75	0.66	0.82	96		93	93	70	90	100	81	-6
2011	178	N	F	72	Adenoma	Adenoma PTID	18	110	9.8	5.3	0.76	2.9	177	134.4	G1	91	1.03	0.9			63	74			1.03	0.27	1.35526	S0	63	1	-28	-0.307692	0.69	0.55	0.73	0.82	0.64		0.53	0.66	101	109	96	83	104		110	103	-8
2011	179	B	F	60	Adenoma	Adenoma PTID	16	44	10.2	5.4	1.52	3.1	251	91	G3	37	1.6	2.23		2.3	35	23		22	2.3	0.78	1.51316	S1	22	4	-15	-0.405405	1.37	1.44	1.79	1.65	2.39	3.26			42	39	30	34	21	15			-3
2011	180	N	F	73	Adenoma	Adenoma PTSD	29	76	9.3	4.4	0.98	3.3	108	60.25	G2	67	0.91	0.99	0.86	0.93	73	66	78	71	0.99	0.01	1.0102	S0	66	2	-1	-0.0149254		1.24	1.08	0.99	0.73	0.97	1.02	0.8		50	59	66	95	67	63	85	-1
2011	181	B	F	74	Adenoma	Adenoma PTSE	8	74	10.6	6	0.77	1.9	492	231.4	G2	78		1.86				27			1.86	1.09	2.41558	S2	27	2	-51	-0.653846	1.47	1.05	1.33	0.97	1.13	1.08	0.94	1.14	36	54	41	59	49	52	62	47	-19
2011	182	B	M	37	Adenoma	Adenoma PTIE	22		9.8	5.4	1.03	2.7	103	137.7	G1	92	1.27	1.28	1.17	1.11	72	71	79	84	1.28	0.25	1.24272	S0	71	2	-21	-0.228261	1.11		1.08						84		87
2011	183	B	M	54	Adenoma	Adenoma PTSD	18	83	11.8	6.3	1.01	2	383		G2	84	1.27	1.26			64	64			1.27	0.26	1.25743	S0	64	1	-20	-0.238095		1.15			1.14	1.2	1.09	1.07		72			73	68	77	78
2011	184	B	F	54	Adenoma	Adenoma PTIE	20	67	11.8	6.3	0.64	3.2	208	347.07	G1	101	0.8	0.75			84	91			0.8	0.16	1.25	S0	84	1	-17	-0.168317	0.78		0.79	0.77	0.71	0.67	0.68	0.88	86		85	88	97	100	99	75	-13
2011	185	B	F	82	Adenoma	Adenoma PTIE	13	93	9.6	5.7	0.95	3.3	98		G3	56	1.14	1.2	0.88	0.95	45	42	61	56	1.2	0.25	1.26316	S0	42	2	-14	-0.25	1.5	1.05	0.94	0.73	1.14	0.92	1.22		32	50	57	77	45	58	41		21
2011	186	B	F	56	NEM1		29	117	10	5.4	0.56	2.9	103	280.8	G1	105				0.62				101	0.62	0.06	1.10714	S0	101	4	-4	-0.0380952	0.7	0.76	0.69	0.69	0.54	0.61	0.61	0.67	97	88	98	98	106	102	102	99	-7
2011	187	N	F	55	Adenoma	Adenoma PTSE	8	140	13.2	7	2.67	3.2	1053	38	G4	22	4.35	4.25	3.17	2.47	12	13	18	25	4.35	1.68	1.62921	S3	12	1	-10	-0.454545	2.04	2.45	2.58	2.38	2.23	1.54	1.59	1.85	31	25	23	26	28	44	42	35	4
2011	188	B	F	66	Adenoma	Adenoma PTSD	8	91	11.5	6.4	0.54	2.2	223	466.2	G1	99	0.72	0.82	0.72	0.74	88	75	88	85	0.82	0.28	1.51852	S1	75	2	-24	-0.242424		0.7	0.78	0.68	0.71	0.61	0.67			91	79	91	89	95	92		-8
2011	189	B	F	53	Adenoma	Adenoma PTIE	15	182	13	6.5	0.73	3.3	207		G1	94	0.94	0.98		0.8	69	66		84	0.98	0.25	1.34247	S0	66	2	-28	-0.297872	0.53	0.72	0.76						109	96	90
2011	190	B	F	68	Hiperplasia esporádica		17	94	10.6	5.4	0.77	2.8	73	92.7	G2	80	0.88	0.97	1.11	1.09	68	60	51	52	1.11	0.34	1.44156	S1	51	3	-29	-0.3625	0.85	0.89	0.77	0.92	0.82	0.78	0.75	0.66	71	67	80	64	74	78	82	91	-16
2011	191	B	F	71	Duplo adenoma		17	149	12.2	7.3	1.09	2.3	320	348	G3	51	1.93	2.35	1.79	1.67	26	20	28	31	2.35	1.26	2.15596	S2	20	2	-31	-0.607843	1.16	1.24	1.21	1.41	1.54	1.84	1.22	1.24	47	44	45	38	34	27	45	44	-13
2011	192	B	M	64	NEM1		28	59	10.2	5.6	0.8	2.2	98		G1	94	0.91				89				0.91	0.11	1.1375	S0	89	1	-5	-0.0531915	0.92			0.91		0.95	0.9	0.88	88			89		84	90	91	-5
2011	193	B	M	73	NEM2A		17	69	9.6	5.2	1.19	3.2	128	380.92	G2	60	1.38				50				1.38	0.19	1.15966	S0	50	1	-10	-0.166667	1.09	1.14	1.08	1.28	1.12	1.12	1	0.9	67	63	68	55	65	65	74	84	-5
2011	194	B	M	58	Adenoma	Adenoma PTSE	23	57	10.5	5.5	0.9	3	134	145.8	G1	94	1.27	1.27	1.03	0.95	62	62	80	88	1.27	0.37	1.41111	S1	62	1	-32	-0.340426	1.05	0.97	1.01	0.93	1.03	1	0.82	0.78	78	86	82	90	80	83	97	99	-4
2011	195	B	F	53	Hiperplasia esporádica	PTSE + PTIE + timo	13	85	9.7	5.5	0.84	3.3	110	289.5	G2	80	0.93				70				0.93	0.09	1.10714	S0	70	1	-10	-0.125	0.86	0.85	0.78	0.78	0.76	0.72	0.72	0.79	77	78	87	87	90	96	96	86	7
2011	196	N	F	64	Hiperplasia esporádica		9	142	9.6	5.2	1.18	2.8	110	30.69	G3	57	1.39	1.3	1.24	1.25	46	50	53	53	1.39	0.21	1.17797	S0	46	1	-11	-0.192982	1.26	1.11	1.24	1.08	1.32	1.4	1.29	1.38	52	61	53	63	49	46	51	47	6
2011	197	B	F	49	NEM1		11	59	12	6.4	0.73	2.1	218	269.1	G1	97	0.94	0.95	0.84	0.65	71	71	82	105	0.94	0.21	1.28767	S0	71	1	-26	-0.268041					0.78	0.7	0.8	0.71					90	102	87	100
2011	198	B	F	64	Adenoma	Adenoma PTSE	24	66	10.6	5.5	0.63		135	270	G1	95	0.82		0.89		76		69		0.89	0.26	1.4127	S0	69	3	-26	-0.273684	0.75			0.84	0.75	0.78	0.86	0.81	85			74	85	81	72	77	-21
2011	199	B	F	42	Adenoma	Adenoma PTID	25	218	10.7	6.2	0.6	2.5	115	336.6	G1	113	0.86	1.05	0.87		84	66	82		1.05	0.45	1.75	S1	66	2	-47	-0.415929	0.64	0.64	0.56	0.57	0.64	0.71	0.57	0.71	110	110	115	115	110	105	115	105	2
2011	200	B	F	51	Adenoma	Adenoma PTSD	17	60	9.5	5.4	0.83	3.4	107	309.76	G2	82	1.17		0.79		54		87		1.17	0.34	1.40964	S1	54	1	-28	-0.341463	0.97		0.75	0.87	0.91	0.94	0.89	0.85	68		93	77	73	70	75	80	-5
2011	201	B	F	50	NEM1		20	235	10.3	6	0.68	2.5	222	251.97	G1	102	0.73				96				0.73	0.05	1.07353	S0	96	1	-6	-0.0588235		0.72	0.7	0.58	0.63	0.64	0.65	0.59		98	101	108	105	104	104	107	6
2011	202	B	F	75	Hiperplasia esporádica		35	48	9.7	5.6	0.73	3.9	223		G2	81	1.6	1.31	0.84		31	40	68		1.6	0.87	2.19178	S2	31	1	-50	-0.617284				0.87	0.92	0.83	0.82	0.88				65	61	69	70	64	-16
2011	203	B	F	54	Adenoma	Adenoma PTSE	21	125	11.1	6.7	1.34	1.7	439	57.2	G3	45	1.57	1.38			37	43			1.57	0.23	1.17164	S0	37	1	-8	-0.177778	1.45	1.09							41	58
2011	204	B	F	63	Adenoma	Adenoma PTID	23		10.1	5.9	0.67	2.6	117		G1	94	0.93	1.07	0.9		66	55	68		1.07	0.4	1.59701	S1	55	2	-39	-0.414894	0.73		0.7	0.71	0.65	0.62	0.64	0.65	88		93	91	95	96	95	95	-3
2012	205	B	F	53	Adenoma	Adenoma PTSD	15	88	10.9	5.7	0.91	2.7	151	267.2	G2	72	0.88	0.96	0.92		75	68	71		0.96	0.05	1.05495	S0	68	2	-4	-0.0555556	0.91		0.85	0.95	0.85	1.03			72		78	69	78	62			-3
2012	206	B	F	24	Adenoma	Adenoma PTSD		70	12.1	6.58	0.68	1.8	379		G1	123	0.86	0.77			95	108			0.86	0.18	1.26471	S0	95	1	-28	-0.227642	0.79								105
2012	207	B	F	35	NEM1		16	670	11.6	6.96	0.54	2.8	1084	406	G1	123	0.52				124				0.52	-0.02	0.962963	S+	124	1	1	0.00813008	0.53	0.67							123	114
2012	208	B	F	62	Adenoma	Adenoma PTSD	16	253	11.7	6.49	2.46	5.7	767	16.02	G4	20	2.76	2.73			18	18			2.76	0.3	1.12195	S1	18	1	-2	-0.1	1.65	1.57	1.43	1.37	1.29	1.26	1.29	1.23	33	35	39	41	44	46	44	47	21
2012	209	B	F	79	Adenoma	Adenoma PTSD	18	70	10.1	5.32	0.75	2.8	120	189	G2	76	0.99		0.86	0.73	54		64	79	0.99	0.24	1.32	S0	54	1	-22	-0.289474	0.92	0.79	0.77	0.82	0.76	0.85	0.71	0.75	59	71	74	68	75	65	81	76	-8
2012	210	B	F	78	Adenoma	Adenoma PTSE	21	74	10.4	5.17	0.77	3.6	94	160.44	G2	74	1.21	1.07	1.04	1.07	43	50	52	50	1.21	0.44	1.57143	S1	43	1	-31	-0.418919	0.93	0.9	0.85	0.78	1.09	0.87	0.87	0.78	59	61	66	73	49	64	64	73	-1
2012	211	B	F	82	Adenoma	Adenoma PTSE	22		13	6.92	0.97	2.5	247	66	G3	55	1.35	1.33	1.14		37	37	45		1.35	0.38	1.39175	S1	37	1	-18	-0.327273	1.06		1.04	0.92					49		50	58					3
2012	212	B	F	56	NEM1		22	228	10.8	5.15	0.87	3.9	202	203.7	G2	75	0.78	0.83	0.75		85	79	89		0.83	-0.04	0.954023	S+	79	2	4	0.0533333	0.84		0.99	0.69	0.8	0.6	0.59	0.85	78		64	98	83	102	103	77	23
2012	213	B	F	69	Adenoma	Adenoma PTID	11	85	10.8	4.38	0.3	2.7	169		G1	117	0.9	1.18	0.91		65	47	65		1.18	0.88	3.93333	S3	47	2	-70	-0.598291	0.74	0.78	0.85	0.92	0.81	0.67	0.79		83	78	70	64	74	90	77		-53
2012	214	B	F	69	Adenoma	Adenoma PTID	17	64	9.6	4.72	0.6	2.7	137	188.83	G1	93	0.69	0.58	0.58	0.57	89	94	94	95	0.69	0.09	1.15	S0	89	1	-4	-0.0430108	0.84	0.57	0.82	0.9	0.8	0.84	0.72	0.83	71	95	73	65	75	71	86	72	-28
2012	215	B	M	68	Adenoma	Adenoma PTID	21		9.3	5.41	1.2	2.6	145	211.2	G2	62	1.36	0.96	1.74	1.59	53	81	39	44	1.74	0.54	1.45	S1	39	3	-23	-0.370968	1.15	1.13	1.16	1.11	1.06	1.02	1	1.25	65	66	64	68	72	75	77	59	6
2012	216	B	F	30	NEM1		23		11.4	6	0.64	2	224		G1	120		0.87		0.73		90		111	0.87	0.23	1.35938	S0	90	2	-30	-0.25	0.73	0.67	0.73	0.72	0.62	0.57	0.72	0.69	111	118	111	113	121	125	113	117	-7
2012	217	N	F	53	Adenoma	Adenoma PTSD	15		11.2	6.15	0.87	2.7	206	462	G2	88	1.25	1.33	1.18	1.15	57	53	61	63	1.33	0.46	1.52874	S1	53	2	-35	-0.397727	0.98	1.74	1.22	1.14	1	1.04	1.07	1.08	77	38	59	64	75	71	68	68	-24
2012	218	B	F	85	Adenoma	Adenoma PTSE	9		12.6	6.66	1.05	2.3	351	204.75	G3	49	0.98	1.31	1.09	0.81	53	37	46	66	1.31	0.26	1.24762	S0	37	2	-12	-0.244898	0.87		1.17	1.05	1.28	1.14			61		43	49	38	44			0
2012	219	B	M	36	NEM1		19	115	12	6.45	1.6	2.5	437		G3	55	1.76	2	1.87	2.1	49	42	45	39	2.1	0.5	1.3125	S1	39	4	-16	-0.290909	2	1.65	1.63	1.73	2.21	2.64			42	52	53	50	37	30			-5
2012	220	N	F	55	Adenoma	Adenoma PTIE		58	11.3	5.52	0.93	3	132		G2	80	1.28	1.34			55	52			1.34	0.41	1.44086	S1	52	2	-28	-0.35	0.97			0.9					76			84					4
2012	221	B	F	47	Carcinoma	EC VI + nivel III/IV esq	16	66	11.9	6.76	0.64	2	242	362.88	G1	107	0.84	0.85	0.71	0.67	83	82	102	105	0.84	0.2	1.3125	S0	82	1	-25	-0.233645	0.96	0.65	0.76	0.68	0.81	0.73	0.71	0.8	71	96	94	105	87	98	102	88	-2
2012	222	B	F	39	NEM1		16	75	10.3	5.05	0.63	3.2	226	351	G1	113	0.75				101				0.75	0.12	1.19048	S0	101	1	-12	-0.106195	0.71	0.71	0.72	0.72	0.58	0.64	0.65	0.58	108	108	106	106	116	113	112	116	-7
2012	223	B	F	55	Adenoma	Adenoma PTSD	19	82	11.4	5.55	0.62	3.1	163	307.02	G1	102	0.97	0.73	0.76	0.67	66	93	89	99	0.97	0.35	1.56452	S1	66	1	-36	-0.352941		0.59	0.78	0.73	0.74	0.69	0.77	0.69		104	86	93	91	98	87	98	-9
2012	224	N	F	30	Adenoma	Adenoma PTID			11.3	5.8	0.76	1.9	188	498.8	G1	122	1	0.87	0.88		88	104	103		1	0.24	1.31579	S0	88	1	-34	-0.278689	0.85		0.86	0.78	0.69	0.71	0.96	0.73	107		105	119	136	133	92	128	-3
2012	225	B	F	20	NEM1		26	92	10.7	5.98	0.8	3.3	74	257.13	G1	106	0.81	0.79			105	108			0.81	0.01	1.0125	S0	105	1	-1	-0.00943396		0.91	1.22	0.89	0.88	0.98	0.84	0.85		91	64	94	95	83	100	99	-12
2012	226	B	F	59	Adenoma	Adenoma PTSE	23		9.5	5.29	0.7	3.1	143	543.9	G1	95	0.72	0.76	0.8		92	86	81		0.8	0.1	1.14286	S0	81	3	-14	-0.147368			0.72	0.82	0.74	0.65	0.7				92	79	89	97	95		-16
2012	227	B	F	81	Adenoma	Adenoma PTID	23	90	11.2	6.39	0.97	2.7	170	205.59	G3	55	1.35	1.34	1.19	0.98	37	37	43	54	1.35	0.38	1.39175	S1	37	1	-18	-0.327273	0.83	0.93	1.03						66	58	51
2012	228	N	F	41	NEM1		11	121	11.7	5.32	0.52	3.3	210	385.75	G1	138	0.61		0.5		131		140		0.61	0.09	1.17308	S0	130	1	-8	-0.057971			0.62	0.68	0.75		0.53				130	126	115		137		-12
2012	229	N	M	57	Adenoma	Adenoma PTSE	31	186	11.9	6.11	0.96	2.7	82	411.6	G1	101		1.22	1.1	0.9		76	86	109	1.22	0.26	1.27083	S0	76	2	-25	-0.247525	0.82	0.84	0.82	0.76	0.65	0.8	0.75	0.78	114	113	114	117	125	115	118	116	16
2012	230	B	F	83	Adenoma	Adenoma PTSD	15	72	10.3	5.63	0.71	2.9	107		G2	79	1.74	1.44	1	1.01	27	34	52	52	1.74	1.03	2.4507	S2	27	1	-52	-0.658228	0.96	1.02							55	51
2012	231	B	F	50	NEM1		15	103	11.5	5.54	0.91	3.4	193	247	G2	74	1.28		0.94	0.98	49		71	67	1.28	0.37	1.40659	S1	49	1	-25	-0.337838			2.95	1.34	0.71	0.81	0.81	1			18	46	100	85	85	66	-28
2012	232	B	F	71	Adenoma	Adenoma PTSE	13	103	10.9	5.7	0.74	2.5	298		G2	82	1.14	1.21	0.88		48	45	66		1.21	0.47	1.63514	S1	45	2	-37	-0.45122	0.76	0.76		0.87	0.86				79	79		67	68				-15
2012	233	N	F	76	Adenoma	Adenoma PTID	21	67	9.9	5.21	0.71	3.9	101	170.17	G1	96	0.87	0.77	0.7	0.6	75	87	98	103	0.87	0.16	1.22535	S0	75	1	-21	-0.21875		0.71	0.69	0.58	0.73	0.7	0.68	0.65		96	98	104	93	98	99	100	8
2012	234	B	F	36	Adenoma	Adenoma PTIE	7	708	12	7.87	1.06	1.9	1347	714.91	G2	68	1.54	2.04	1.89	1.98	43	31	34	32	2.04	0.98	1.92453	S1	31	2	-37	-0.544118	2.21	1.32	1.83	1.56	1.21	1.14	1.3		28	52	35	42	58	62	53		-26
2012	235	B	M	27	Adenoma	Adenoma PTID	10	298	13.4	7.5	0.73	2.2	1582	943.8	G1	127	1.62	1.53	1.35	1.04	57	61	71	98	1.62	0.89	2.21918	S2	57	1	-70	-0.551181	0.98	1.15	1	0.95	1.03	0.85	1.07		105	87	103	109	99	119	95		-18
2012	236	B	M	25	NEM1		17	113	11	5.94	0.63	2.6	271	803.28	G1	137	0.7	0.71	0.74		131	130	128		0.74	0.11	1.1746	S0	128	3	-9	-0.0656934	0.64	0.64		0.63	0.71	0.55			136	136		137	130	145			0
2012	237	B	F	31	Adenoma	PTID	15	44	11.1	5.49	0.55	3.1	191	496.5	G1	125	0.75	0.9	0.69	0.74	107	85	116	108	0.9	0.35	1.63636	S1	85	2	-40	-0.32	0.68	0.69							117	116
2012	238	B	F	24	NEM1		12		9	5.38	0.73	2.8	67	110.88	G1	116	0.71	0.65	0.66		120	125	124		0.71	-0.02	0.972603	S+	120	1	4	0.0344828	0.78	0.77	0.75	0.73		0.73	0.62	0.67	107	108	112	116		116	127	123	0
2012	239	N	F	49	Adenoma	Adenoma PTID	15	92	10.5	5.84	0.64	2.8	159	224.75	G1	122	0.69	0.67	0.57	0.59	119	120	127	125	0.69	0.05	1.07812	S0	119	1	-3	-0.0245902	0.61		0.91	0.74	0.7	0.98	0.65		124		86	111	118	79	121		-11
2012	240	B	F	64	Adenoma	Adenoma PTID	26		11.1	6.33	0.59	2.4	121		G1	97	1.21	1.1			47	53			1.21	0.62	2.05085	S2	47	1	-50	-0.515464	0.64		0.72	0.72	0.72	0.6	0.58	0.65	95		89	89	89	97	98	94	-8
2012	241	B	M	46	NEM1		15	64	9.3	5.49	0.89	3	70	244.64	G1	103	0.92	1.04			99	86			1.04	0.15	1.16854	S0	86	2	-17	-0.165049				1.03	0.96	0.98	0.98	1.06				87	94	92	92	84	-16
2012	242	B	F	56	Adenoma	Adenoma PTIE	16	117	11	5.73	0.72	2.7	174	305.14	G1	94	0.84	0.75	0.79		78	89	84		0.84	0.12	1.16667	S0	78	1	-16	-0.170213	0.73			0.79	0.79	0.75	0.74	0.76	92			84	84	89	91	88	-10
2012	243	B	F	72	Adenoma	Adenoma PTIE	11	152	11.1	5.24	0.51	3	285	176.93	G1	96	0.77		0.64		77		89		0.77	0.26	1.5098	S1	77	1	-19	-0.197917	0.56		0.56	0.53	0.56	0.75	0.67	0.71	93		93	95	93	80	88	85	-1
2012	244	B	F	48	Adenoma	Adenoma PTSE	10	89	10.7	6.26	0.73	2.9	228	527.85	G1	98	0.82	0.77	0.68	0.66	85	92	104	105	0.82	0.09	1.12329	S0	85	1	-13	-0.132653	0.75	0.69	0.6	0.62	0.63	0.52	0.61		95	103	108	107	106	113	108		9
2012	245	B	F	42	Adenoma	Adenoma PTSE	18		10.7	6.29	0.61	2.4	215		G1	112	1.37	1.48	1.08		48	43	63		1.48	0.87	2.42623	S2	43	2	-69	-0.616071			0.46	0.66							123	109					-3
2012	246	B	F	22	Adenoma	Adenoma PTSD	21		11.3	7	0.67	2.3	160	479.95	G1	125	0.62				128				0.62	-0.05	0.925373	S+	128	1	3	0.024		0.62	0.6	0.53	0.67	0.57	0.62			128	130	135	125	132	128		10
2012	247	B	F	84	Adenoma	Adenoma PTID	30	71	10.5	5.27	1.05	3.1	87	104.32	G3	49	1.21	1.08	1.03		41	47	50		1.21	0.16	1.15238	S0	41	1	-8	-0.163265			0.9	0.89	0.86	0.85	0.91	0.95			59	60	62	63	58	55	11
2012	248	B	F	56	Adenoma	Adenoma PTID	9	97	13	6.3	1.11	2.3	324	50.64	G3	56	2.85	3.27	2.97		18	15	17		3.27	2.16	2.94595	S2	15	2	-41	-0.732143	1.44		1.23	1.39	1.35	0.99	1.08	1.18	41		49	42	44	64	58	52	-14
2012	249	N	F	52	Adenoma	Adenoma PTSD		113	11.1	6.18	0.74	3.7	233	147.42	G1	108	1.09	0.92	1	0.88	68	83	75	88	1.09	0.35	1.47297	S1	68	1	-40	-0.37037			0.91	0.9	0.86	0.78	0.83	0.86			84	85	90	102	94	90	-23
2012	250	B	F	49	Adenoma	Adenoma PTID	9	79	10.8	5.79	0.46	3.2	128	113.52	G1	117		0.56	0.53			110	112		0.56	0.1	1.21739	S0	110	2	-7	-0.0598291		0.62	0.46	0.46	0.49					106	117	117	115				0
2012	251	B	F	37	Adenoma	Adenoma PTSE	7	538	15.7	8.57	1.29	2.1	1472	473.76	G3	53			1.04	0.97			69	75	1.04	-0.25	0.806202	S+	69	3	16	0.301887			1.05								68
2012	252	B	M	62	Adenoma	Adenoma PTSD	11	81	11.7	5.37	1.07	2.1	392	679.33	G2	74	1.84	1.8	1.41		38	39	53		1.84	0.77	1.71963	S1	38	1	-36	-0.486486			1.17	0.94	1.07	1.11	1.29	1.21			66	87	74	71	59	64	13
2012	253	B	M	68	Hiperplasia esporádica	PTID+PTSE+PTIE	38	70	9.1	4.47	1.37	2.4	189	20.33	G3	53	1.85	1.81	1.48		37	38	48		1.85	0.48	1.35036	S1	37	1	-16	-0.301887		1.27	1.27	1.07	1.53	1.6	1.37	1.33		58	58	71	46	44	53	55	18
2012	254	B	F	61	Adenoma	Adenoma PTSE	32	51	10.4	5.33	1.03	2.9	176	72.72	G3	59	1.19	1.41	1.21		49	40	48		1.41	0.38	1.36893	S1	40	2	-19	-0.322034	1.09		1.16	1.03	1.19	1.09	1.13	1.49	55		51	59	49	55	53	38	0
2012	255	B	M	51	Adenoma	Adenoma PTIE	13.8	212	13.8	6.6	0.99	2	881	292.25	G2	88	2.59	3.26	2.4	1.9	27	21	30	40	3.26	2.27	3.29293	S3	21	2	-67	-0.761364			1.48	1.33	1.38	1.28	1.39				54	61	59	64	58		-27
2012	256	B	F	54	Adenoma	Adenoma PTSD	22		10.3	5.4	0.8	3.2	102	313.47	G2	84	1.23	1.22	1.03		50	50	62		1.23	0.43	1.5375	S1	50	1	-34	-0.404762	0.89		0.9	0.9					74		73	73					-11
2012	257	B	F	54	Duplo adenoma			58	10.2	5.78	1.11	2.5	119	54.72	G3	56	1.45	1.62	1.4		41	36	43		1.62	0.51	1.45946	S1	36	2	-20	-0.357143	1.05	0.78	0.88	0.72	0.81	0.87	0.85	0.79	60	86	75	95	83	76	78	85	39
2012	258	N	F	78	Adenoma	Adenoma PTSE	24	66	10.2	5.72	0.81	3.6	72	39.18	G2	81	0.91	0.78	0.96	0.72	70	85	66	93	0.96	0.15	1.18519	S0	66	3	-15	-0.185185	0.71		0.73	0.68	0.91	0.78	0.88	1.22	95		92	97	70	85	73	49	16
2012	259	B	F	56	Adenoma	Adenoma PTSD			10	5.62	0.71	2.9	196	451.8	G1	96	0.49	0.77			109	87			0.77	0.06	1.08451	S0	87	2	-9	-0.09375				0.71	0.7	0.68	0.88	0.8				96	97	98	74	83	0
2012	260	B	F	67	Adenoma	Adenoma PTIE	24	71	12.5	6.02	1.27	2.7	228	956.92	G3	44	1.73		2.07	1.92	30		24	27	2.07	0.8	1.62992	S1	24	3	-20	-0.454545	1.08	1.36	1.17	1.25	1.59	1.4	1.61	1.59	53	40	48	45	33	39	33	33	1
2012	261	B	F	69	NEM1		27	45	9.6	5.3	0.57	3.8	121	185.54	G1	95	0.75	0.76	0.84	0.7	82	80	71	89	0.84	0.27	1.47368	S0	71	3	-24	-0.252632	0.68		0.57	0.61	0.64	0.65	0.69	0.61	90		95	93	91	91	89	93	-2
2012	262	N	F	56	Adenoma	Adenoma PTIE	19	197	11.3	6.68	0.73	3.2	227	366.21	G1	107	1.11	1.16	1.01	0.93	64	61	72	80	1.16	0.43	1.58904	S1	61	2	-46	-0.429907	1.1	1.01	0.91	0.92	0.75	0.75	0.7		65	72	82	81	104	104	113		-26
2012	263	B	F	70	Adenoma	Adenoma PTSD	14	112	11.8	6.87	0.71	2.7	233	181.8	G2	87	0.84	0.99	0.94	0.9	71	58	62	65	0.99	0.28	1.39437	S0	58	2	-29	-0.333333	0.77			0.74	0.66	0.72	0.78	0.76	78			82	90	85	77	80	-5
2012	264	B	M	53	NEM2A		26	100	10.1	6.17	0.96	2.5	126	427.5	G1	90	0.95	1.01			91	85			1.01	0.05	1.05208	S0	85	2	-5	-0.0555556	1	1.02		1.08	1.07	0.97			86	84		78	79	89			-12
2012	265	B	F	68	Adenoma	Adenoma PTIE	22	77	10.2	5.18	0.87	3.5	50	77.05	G2	69	1.38	1.57	1.06	0.89	39	34	54	67	1.57	0.7	1.8046	S1	34	2	-35	-0.507246	0.78			1.03	1	1.28	2.08	2.44	78			56	58	43	24	20	-13
2012	266	B	M	50	Adenoma	Adenoma PTSD		57	10.2	5.59	1.01	2.8	118		G2	86	1.09	1.07			79	81			1.09	0.08	1.07921	S0	79	1	-7	-0.0813953	0.93		0.95	1.01	1.06	1.05	0.99		95		93	86	81	82	88		0
2013	267	B	F	68	Adenoma	PTSD	16		12	6.86	0.75	2.7	165	458.58	G2	82	1.34	1.07	0.86	0.83	41	53	70	73	1.34	0.59	1.78667	S1	41	1	-41	-0.5	0.84		0.92	1.1	0.86	0.93	0.99		72		64	52	70	63	59		-30
2013	268	B	F	70	Hiperplasia esporádica	Recidiva ExtraN palato mole (5a)	24		10.7	6.11	0.72	2.5	218		G2	85	0.83	0.83	0.83		72	72	72		0.83	0.11	1.15278	S0	72	1	-13	-0.152941	0.7	0.6	0.57	0.69	0.68	0.67	0.71		88	93	94	88	89	89	87		3
2013	269	B	M	62	Adenoma	PTIE	12	132	11.3	6.67	0.72	1.8	289	439.8	G1	100	1.02	1.25	1.14	1.03	78	61	69	77	1.25	0.53	1.73611	S1	61	2	-39	-0.39	0.75	0.89	0.76	0.91	0.78	0.82	0.97		98	92	98	90	97	95	83		-10
2013	270	B	F	73	Adenoma	PTIE	24	60	9.8	5.26	1.63	3.3	109	12.06	G3	31	2.24	2.47	2.64	2.16	21	19	17	22	2.64	1.01	1.61963	S1	17	3	-14	-0.451613	1.77	1.51							28	34
2013	271	B	F	46	Adenoma	PTSE	19	72	9.8	5.72	0.54	2.8	127	256.5	G1	114	0.88	0.99	0.69	0.84	79	69	105	84	0.99	0.45	1.83333	S1	69	2	-45	-0.394737	0.56	0.57	0.58	0.65	0.82	0.77	0.65		112	112	111	107	86	93	107		-7
2013	272	B	F	34	Adenoma	PTIE	8	1072	12.4	6.94	1.11	2.7	1909	293.28	G2	65	1.95	2.57	2.09	1.74	33	24	30	38	2.57	1.46	2.31532	S2	24	2	-41	-0.630769	1.87	1.9	2.01	1.68	1.53	1.36	1.48		35	34	32	39	44	51	46		-26
2013	273	B	M	67	Adenoma	PTID		88	11.1	6.35	1.82	2.7	323		G3	38	2.93	3.37		2.58	21	18		25	3.37	1.55	1.85165	S1	18	2	-20	-0.526316	1.97	1.53		1.72	1.72	1.46	1.49		34	46		40	40	49	48		2
2013	274	B	F	72	Adenoma	PTSD		42	9.6	5.54	0.54	2.1	129	362.55	G1	95		0.7				87			0.7	0.16	1.2963	S0	87	2	-8	-0.0842105	0.61			0.66	0.68	0.58	0.59		91			89	88	92	92		-6
2013	275	B	F	45	Adenoma	PTSE		134	15.8	8.28	1.1	1.9	1194	265.76	G2	61	1.23	1.15	1.11	1.17	53	58	60	56	1.23	0.13	1.11818	S0	53	1	-8	-0.131148	1.18	1.25	1	0.94	1.21	1.12	1.06		56	52	68	74	54	59	64		13
2013	276	B	F	73	Adenoma	PTSE		143	10	5.76	2.87	4	600	104	G4	16	2.76	2.87			16	16			2.87	0	1	S0	16	2	0	0	2.35		2.4	1.97					20		19	25					9
2013	277	B	M	39	Adenoma	PTSD			13	6.87	1.09	1.9	312		G2	85	1.41	1.63	1.46		62	52	60		1.63	0.54	1.49541	S1	52	2	-33	-0.388235	1.2								76
2013	278	N	F	54	Adenoma	PTIE	15	156	12.1	7.18	0.62	2.4	298	441.49	G1	119	1.2	1.17	0.93	0.72	60	61	81	110	1.2	0.58	1.93548	S1	60	1	-59	-0.495798	0.75	0.74	0.82	0.77	0.69	0.73	0.74		105	107	94	102	115	109	107		-17
2013	279	B	F	63	Adenoma	PTIE	21	136	9.8	5.52	0.77	3.3	119	99.77	G2	82	1.01	0.65	0.65	1.1	59	95	95	54	1.1	0.33	1.42857	S1	54	4	-28	-0.341463	0.72	0.7	0.85	0.74	0.83	0.65	0.79		89	93	73	86	75	95	80		4
2013	280	N	F	65	Adenoma	PTSE	23	89	10.8	5.98	0.89	3	85	101.22	G2	79	0.91	0.85	0.82	0.76	77	84	87	96	0.91	0.02	1.02247	S0	77	1	-2	-0.0253165	0.93		0.86	0.8	0.73	0.71	0.84		75		82	90	100	104	85		11
2013	281	B	F	75	Adenoma	PTSD			10.3	5.49	0.99	4	90		G3	56	1.01	1.02	0.98		55	54	57		1.02	0.03	1.0303	S0	54	2	-2	-0.0357143			0.86	0.74	0.86	0.88	0.85				66	80	66	64	67		24
2013	282	B	F	80	Hiperplasia esporádica	PTSD+PTIE+PTSE + TT		85	10.9	5.94	1.24	2.9	153		G3	41	1.69	1.42	1.06		28	35	50		1.69	0.45	1.3629	S1	28	1	-13	-0.317073	1.08	1.19	1.16	1.22	1.24				49	43	45	42	41				1
2013	283	B	F	76	Hiperplasia esporádica	PTx + AE		62	9.4	5.14	0.7	2.5	96	105.28	G2	84	0.91	1.08	1.04		61	50	52		1.08	0.38	1.54286	S1	50	2	-34	-0.404762	0.77		0.73	0.73	0.64	0.74	0.91		75		80	80	87	79	61		-4
2013	284	B	F	61	Adenoma	PTIE	19	60	10.6	5.83	0.95	3.2	116		G2	65	1.03	0.83	1.02	1.02	59	76	60	60	1.03	0.08	1.08421	S0	59	1	-6	-0.0923077	0.92	0.82	1.2	0.87	1.52	1.18	0.82		67	77	49	72	37	50	77		7
2013	285	B	F	38	Adenoma	PTID			10.1	4.88	0.8	2.6	114	351.62	G1	94	0.86	0.99			86	73			0.99	0.19	1.2375	S0	73	2	-21	-0.223404	1		0.91	0.78	0.83	0.8	0.88		72		80	97	90	94	84		3
2013	286	B	M	56	Adenoma	PTIE		95	10.3	5.75	0.8	2.2	152		G1	100		1.25				64			1.25	0.45	1.5625	S1	64	2	-36	-0.36	0.72			0.9			0.69		104			95			106		-5
2013	287	B	M	74	NEM1	PTx + AE + TT	13	125	10.6	6.1	1.31	2.1	212	441.96	G3	53	1.72	1.61	1.48	1.28	38	42	46	55	1.72	0.41	1.31298	S1	38	1	-15	-0.283019	2.15	1.29	1.49	1.36	1.16	1.04	1.24		29	54	46	51	62	70	57		-2
2013	288	B	F	48	Adenoma	PTIE	15	91	10.4	5.8	0.61	3.1	120	439.55	G1	108	0.76	0.75	0.71	0.57	93	95	101	110	0.76	0.15	1.2459	S0	93	1	-15	-0.138889	0.55		0.55	0.56	0.63	0.6	0.62		111		111	111	106	108	107		3
2013	289	N	F	58	Adenoma	PTID	23	105	10.9	5.91	0.61	3.4	83	366.25	G1	116	0.84	0.59	0.65	0.57	89	117	114	119	0.84	0.23	1.37705	S0	89	1	-27	-0.232759	0.6		0.65	0.65	0.5	0.57	0.59		117		114	114	124	119	117		-2
2013	290	B	M	65	NEM1	Paratireoidectomia total + auto tx	17		11.2	5.92	0.98	1.7	73		G2	81			1.03				76		1.03	0.05	1.05102	S0	76	3	-5	-0.0617284	1.16	1.42	1.06	1.18	0.99	1.01	0.87		66	51	73	64	80	78	91		-17
2013	291	B	F	46	Adenoma	PTIE	29	63	10.8	5.8	0.61	2.8	67	344.98	G1	109	1.02	0.72	0.67	0.71	66	101	106	102	1.02	0.41	1.67213	S1	66	1	-43	-0.394495	0.68	0.7	0.69	0.66	0.69	0.56	0.53		105	104	105	106	105	112	114		-3
2013	292	B	F	72	Adenoma	PTSD	35	77	10.6	5.98	1.1	2.7	92	71.18	G3	50	1.92	1.98	1.65	1.45	26	25	31	36	1.98	0.88	1.8	S1	25	2	-25	-0.5	1.29	1.09	1.08	1.4	1.33	1.15	1.32		41	51	51	38	40	48	40		-12
2013	293	B	F	56	Duplo adenoma	PTIE+PTSE+EC REC DIR	23	85	11.5	5.96	0.74	3.2	75		G1	91	1.03	0.99	0.84	0.86	61	64	78	76	1.03	0.29	1.39189	S0	61	1	-30	-0.32967		0.69	0.97	0.75	0.66	0.82	0.79			98	65	89	99	80	84		-2
2013	294	B	M	61	Adenoma	PTSE	22	62	10.1	5.64	1.14	2.9	43	170.2	G2	69	1.64	1.29	1.44	1.26	44	59	52	61	1.64	0.5	1.4386	S1	44	1	-25	-0.362319	1.3	1.29	1.26	1.22	0.96	0.94	0.87		59	59	61	64	85	87	93		-5
2013	295	B	F	68	Adenoma	PTID		112	10.7	5.85	0.82	2.7	134		G2	74	1.22	1.01			46	57			1.22	0.4	1.4878	S1	46	1	-28	-0.378378	0.76		0.73	0.85	0.7	0.7	0.62		81		85	71	89	89	93		-3
2013	296	B	F	65	Adenoma	PTIE	25	68	10.3	5.81	0.72	3.7	66	356.58	G2	88	0.83	0.57	0.69	0.61	74	98	92	95	0.83	0.11	1.15278	S0	74	1	-14	-0.159091		0.59	0.78	0.64	0.51	0.72				96	80	94	101	88			6
2013	297	B	F	59	Duplo adenoma	PTID + PTIE		82	9.2	5.35	0.74	2.9	194		G2	89	1.03			0.96	60			65	1.03	0.29	1.39189	S0	60	1	-29	-0.325843	0.97	0.92	0.93	0.94	0.86	0.85			64	68	67	67	74	75			-22
2013	298	B	F	59	Adenoma	PTID	23	103	9.8	6.09	1.15	2.4	126	147.06	G3	52	1.64	1.71	1.47	1.21	34	32	39	49	1.71	0.56	1.48696	S1	32	2	-20	-0.384615	1.07	1.17	1.31	1.09	1.19	1.05	1.14		57	51	45	56	50	58	53		4
2013	299	B	F	66	Adenoma	PTID			11.4	6.15	0.74	2.7	234		G2	85	0.8	0.89			77	68			0.89	0.15	1.2027	S0	68	2	-17	-0.2	0.73	0.81		0.76	0.64	0.83	0.88		86	76		82	93	74	69		-3
2013	300	B	F	56	Adenoma	PTIE	28	80	11.2	6.55	1.41	2.2	282	17.6	G3	42	2.34	2.2	1.9	1.97	23	24	29	28	2.34	0.93	1.65957	S1	23	1	-19	-0.452381	1.8		2.86	2.07	1.52	2.32	2.37		31		18	26	38	23	22		-16
2013	301	B	M	59	Duplo adenoma	PTID + PTIE	21	132	14.1	7.62	1.27	1.8	742		G2	61	2.28	2.21			30	31			2.28	1.01	1.79528	S1	30	1	-31	-0.508197	1.28		1.35	1.56	1.6	1.44			61		57	48	46	53			-13
2013	302	B	F	72	Adenoma	PTID	14	62	10.2	5.81	0.85	2.7	112	30.58	G2	69	1.1	1.06	1.23	0.92	50	53	44	62	1.23	0.38	1.44706	S1	44	3	-25	-0.362319	0.77	0.9	1.01	0.95	0.83				77	64	56	60	71				-9
2013	303	N	F	51	Adenoma	PTSD	12	78	10.2	5.81	0.68	3.3	213	216.04	G1	118	1.25	0.91			58	85			1.25	0.57	1.83824	S1	58	1	-60	-0.508475	0.66	0.86	0.83	0.82	0.8	0.86	0.79		119	91	95	96	99	91	101		-22
2013	304	B	F	66	Adenoma	PTIE	11	89	9.2	5.23	0.63	2.9	77	84.4	G1	94	0.71	0.63	0.74	0.66	89	94	85	92	0.74	0.11	1.1746	S0	85	3	-9	-0.0957447	0.64	0.62	0.59	0.59	0.56	0.75	0.6		93	94	96	96	97	83	95		2
2013	305	N	F	68	Adenoma	PTIE	29	115	10.4	5.8	0.69	3.1	75	160.16	G1	104	1.06	1.1	1.14	0.87	63	60	57	80	1.14	0.45	1.65217	S1	57	3	-47	-0.451923		0.86	0.91	0.77	0.8	0.66	0.65			81	75	92	88	106	106		-12
2013	306	B	F	19	Hiperplasia esporádica	Recidiva ExtraN tórax		91	12.3	6.98	0.61	2	197		G1	132	0.8	0.82	0.85	0.74	107	104	100	118	0.85	0.24	1.39344	S0	100	3	-32	-0.242424	0.9	1	1.11	0.83	0.77	0.77	0.91		93	82	72	103	112	112	92		-29
2013	307	B	M	48	Adenoma	PTIE	10	610	14.8	8.28	1.24	2	1304	224.16	G2	68	2.17	2.2	2.18	1.74	35	34	35	45	2.2	0.96	1.77419	S1	34	2	-34	-0.5		1.45		1.32	1.16	1.27	1.1			57		63	74	66	79		-5
2013	308	B	F	51	Adenoma	PTSD	16		12.6	6.98	0.76	2.8	613		G1	91	0.98	1.14	0.84		67	56	81		1.14	0.38	1.5	S1	56	2	-35	-0.384615			0.76	0.7							91	101					10
2013	309	B	F	69	Adenoma	PTID	37	64	10.6	6.02	0.56	2.3	101	270.27	G1	95	0.65	0.7	0.66	0.65	91	89	90	91	0.7	0.14	1.25	S0	89	2	-6	-0.0631579	0.74	0.66	0.56	0.53	0.62	0.61	0.61		83	90	95	97	92	93	93		2
2013	310	B	F	60	Adenoma	PTSE		106	10.2	5.58	0.75	2.7	60	524.83	G2	87	1.05	0.89	0.79		58	71	82		1.05	0.3	1.4	S1	58	1	-29	-0.333333	0.65	0.73	0.77	0.9	0.67	0.66	0.68		97	90	84	70	96	96	95		-17
2013	311	B	M	44	NEM1	PTx + AE	31	96	11.5	6.16	1.21	2.7	135	284.76	G2	72	1.19	1.06	1.24	1.19	74	85	70	74	1.24	0.03	1.02479	S0	70	3	-2	-0.0277778	1.23	1.04	0.96	1.2	0.98	1.24	1.33		71	87	96	73	93	70	65		1
2013	312	B	F	77	Adenoma	PTIE	24	102	10.4	6.02	1.27	2.9	152	25.7	G3	41	1.56	2.06	1.94	1.78	32	23	24	27	2.06	0.79	1.62205	S1	23	2	-18	-0.439024	1.63	1.23	1.37	1.8	1.73	2.05	1.65		30	42	37	27	28	23	30		-14
2013	313	B	F	60	Adenoma	PTSD	22	103	10.1	5.74	0.64	2.6	81	176.29	G1	97	0.82	0.83	0.77	0.77	78	77	84	84	0.83	0.19	1.29688	S0	77	2	-20	-0.206186	0.64	0.58	0.62	0.64	0.62	0.67	0.64		97	101	98	97	98	96	97		0
2013	314	B	F	54	Adenoma	PTID	19	165	10.8	6.24	0.92	2.6	143	405.27	G2	71		1.21	1.13			51	55		1.21	0.29	1.31522	S0	51	2	-20	-0.28169	0.82	0.85	0.82	0.8	0.7	0.78	0.73		81	78	81	84	99	86	94		13
2013	315	B	M	55	Adenoma	PTIE	23		11.8	5.89	0.97	2.2	259	282.25	G2	88	1.32	1.48			60	53			1.48	0.51	1.52577	S1	53	2	-35	-0.397727		1.19	1.23	0.85						68	66	98					10
2013	316	B	F	80	Adenoma	PTID	12	102	12.3	6.9	0.55	2.2	179	321.49	G2	89	0.84	1.04	0.92	0.89	66	51	59	61	1.04	0.49	1.89091	S1	51	2	-38	-0.426966	0.6	0.59	0.65	0.61	0.57	0.66	0.63		86	97	84	86	88	84	85		-3
2013	317	B	M	33	Hiperplasia esporádica	Subtotal Paratireoidectomia	18		13.4	7.69	0.79	2.9	247		G1	118	1.07	1.04	1.04	0.94	91	94	94	106	1.07	0.28	1.35443	S0	91	1	-27	-0.228814	0.96			1.12	0.99	0.93	0.89		103			86	100	107	112		-32
2013	318	B	F	54	Adenoma	PTSE	15	72	10.1	6.23	0.88	2.4	135		G2	75	1.53	1.69	1.59		38	34	37		1.69	0.81	1.92045	S1	34	2	-41	-0.546667	0.92		0.96	1.1	0.93	1.12	1.28		71		67	57	70	56	48		-18
2013	319	B	F	44	Adenoma	PTIE	19	55	10.1	5.55	0.64	2	81	318.5	G1	109	0.8	0.89	0.69	0.74	90	79	106	99	0.89	0.25	1.39062	S0	79	2	-30	-0.275229	0.67		0.69	0.71	0.69	0.77	0.59		107		106	104	106	94	112		-5
2013	320	B	F	68	Adenoma	PTID	22	113	11.2	6.14	0.96	1.9	214	166.6	G2	61	1.27	1.62	1.55	1.56	43	32	34	34	1.62	0.66	1.6875	S1	32	2	-29	-0.47541	1.19	0.99	1.05	1.29	1.29	1.24	1.18		47	59	55	43	43	45	48		-18
2013	321	N	F	73	Adenoma	PTIE	24	97	11.3	6.5	0.84	1.8	98	106.54	G2	80	0.95	1.09		0.91	69	59		73	1.09	0.25	1.29762	S0	59	2	-21	-0.2625	0.82		0.88	0.84	0.85	0.86			83		76	80	79	78			0
2014	322	B	F	47	Adenoma	PTID	4	116	10.5	6.28	0.48	1.8	844	114	G1	117	0.86	0.77	0.63	0.78	81	92	107	91	0.86	0.38	1.79167	S1	81	1	-36	-0.307692		0.93	0.7	0.58	0.64	0.61				73	104	110	107	108			-7
2014	323	B	F	67	Hiperplasia esporádica	Paratireoidectomia total + auto tx	21	77	10.1	6.07	1.5	3.3	102	31.97	G3	36	2.16	2.17	2.11	2.08	23	23	24	24	2.17	0.67	1.44667	S1	23	2	-13	-0.361111	2.16	1.62	1.63	2.09	2.41	2			23	33	32	24	20	25			-12
2014	324	N	M	51	Adenoma	PTID	14	70	9.3	5.66	1.02	2	105	317.77	G1	98	1.27	1.11	1.11	1.09	75	89	89	91	1.27	0.25	1.2451	S0	75	1	-23	-0.234694	1.4	1.14	1.22	1.16	1.13	1.18			67	86	79	84	87	82			-14
2014	325	B	F	66	Adenoma	PTID	14		11.7	6.43	0.91	2.6	238		G2	66	1.28	1.54	1.32		44	35	42		1.54	0.63	1.69231	S1	35	2	-31	-0.469697	1.26	0.88		1.03	1.03	0.97			45	69		57	57	61			-9
2014	326	B	F	54	Adenoma	PTIE	31	74	11.3	6.14	0.84	1.6	110	167.86	G2	79	0.93	0.95	0.86	0.88	70	68	77	75	0.95	0.11	1.13095	S0	68	2	-11	-0.139241		0.89	0.9	0.97	0.84	0.88				74	73	66	79	75			-13
2014	327	B	F	59	Adenoma	PTID	19	101	10.7	5.81	0.82	3	125	165.48	G2	79	1.43	1.16	1.13	1.19	40	52	53	50	1.43	0.61	1.7439	S1	40	1	-39	-0.493671		0.71	0.76	0.86	0.88	0.98				94	86	74	72	63			-5
2014	328	B	F	54	Adenoma	PTID	22	133	11.5	5.89	0.62	3.2	102	337.82	G1	103	0.6	0.56	0.83	0.65	104	106	80	101	0.83	0.21	1.33871	S0	80	3	-23	-0.223301		0.6	0.83	0.57	0.61	0.65				104	80	105	103	101			2
2014	329	B	M	57	NEM1	Supranumerária	23		10.1	5.7	1.49	3.8	139	160.17	G3	51	1.37	1.27			57	62			1.37	-0.12	0.919463	S+	57	1	6	0.117647	1.13	1.48	1.44	1.11	0.99	1			72	52	54	73	84	83			22
2014	330	B	M	20	Adenoma	PTSD	15	2949	12.4	7.32	0.52	1.9	2928	510.64	G1	150	0.67	0.9	0.76	0.71	138	123	131	135	0.9	0.38	1.73077	S1	123	2	-27	-0.18	0.75	0.75							132	132
2014	331	B	F	44	Adenoma	PTSE	22	66	10.5	5.47	0.87	3.3	56	243	G2	81	1.07				63				1.07	0.2	1.22989	S0	63	1	-18	-0.222222	0.84	0.78	0.81	0.76	0.86	0.87			85	93	89	96	82	81			15
2014	332	N	M	71	Adenoma	PTID	18	167	9.9	5.24	1.36	2.6	99		G2	60	1.83	1.68			42	47			1.83	0.47	1.34559	S1	42	1	-18	-0.3		1.89		2.46	1.28	1.56				40		29	65	51			-31
2014	333	N	F	75	Adenoma	PTSD	20	111	10	5.91	0.64	2.7	148	98.41	G1	101	0.98	0.9	0.86		66	73	77		0.98	0.34	1.53125	S1	66	1	-35	-0.346535	0.62	0.74	0.71	0.69	0.76	0.68			103	92	97	99	89	99			-2
2014	334	B	F	44	Adenoma	PTID	28	70	9.7	5.69	0.92	2.9	105	193.65	G2	76	0.83	0.92	0.8		86	76	90		0.92	0	1	S0	76	2	0	0	0.78	0.86	0.84	0.78	0.64	0.77			93	82	85	93	109	94			17
2014	335	B	F	54	Adenoma	PTID		187	10.2	6.25	1.39	2.4	95	56.7	G3	43	2	2.33			28	23			2.33	0.94	1.67626	S1	23	2	-20	-0.465116		1.9	2.09	2.69	2.61	2.59				29	26	19	20	20			-24
2014	336	B	F	69	Adenoma	PTIE	16		10.9	5.84	0.53	2.5	121	455.4	G1	97		0.61	0.66			93	90		0.66	0.13	1.24528	S0	90	3	-7	-0.0721649		0.52	0.54	0.5	0.57	0.62				98	97	99	95	92			2
2014	337	B	M	68	Adenoma	PTIE	20	123	11.5	6.37	0.77	2.4	118	513.76	G1	93	0.89				88				0.89	0.12	1.15584	S0	88	1	-5	-0.0537634			0.65	0.71		0.79					100	96		95			3
2014	338	B	F	70	Adenoma	PTIE			11	5.78	0.71	2.9	157	158.47	G2	87	1.15	0.89	0.94		48	66	62		1.15	0.44	1.61972	S1	48	1	-39	-0.448276		0.93	0.78	0.81	0.8	0.97				62	77	74	75	59			-13
2014	339	N	F	77	Adenoma	PTSE	25	77	11	6.05	0.77	3.3	114	70.9	G2	87	1.11	0.83	0.77	0.77	56	79	87	87	1.11	0.34	1.44156	S1	56	1	-31	-0.356322	0.72		0.9	0.79	0.82	0.84			94		72	84	80	78			-3
2014	340	B	M	64	Duplo Adenoma	PTSE + PTIE	16	82	10.6	5.48	0.94	2.7	92	60.2	G2	85	1.19	0.94	1.15		64	85	67		1.19	0.25	1.26596	S0	64	1	-21	-0.247059	1.13	0.99	0.94	0.86	0.92	0.86			68	80	85	92	88	92			7
2014	341	B	M	45	NEM1	Paratireoidectomia total + auto tx	23	126	13.6	7.76	0.61	1.2	343	239.55	G1	121	1.1	1.02			81	88			1.1	0.49	1.80328	S1	81	1	-40	-0.330579	0.77		0.85	1.15	1.22	1.14			110		105	76	71	77			-45
2014	342	B	F	57	Adenoma	PTSE	4	132	10.8	6.56	1.65	2.9	206	26.66	G3	34	2.28	3.87	2.55	2.6	23	12	20	20	3.87	2.22	2.34545	S2	12	2	-22	-0.647059	2.99	2.41	2.2	2.35	3.12	2.87			17	22	24	22	16	18			-12
2014	343	B	F	60	Adenoma	PTSE	29	126	10.9	5.73	0.94	2.9	104	227.92	G2	66	1.3	1.51	1.35	1.06	45	37	43	57	1.51	0.57	1.60638	S1	37	2	-29	-0.439394	1.09	1.31	0.92	0.89					55	44	68	71					5
2014	344	B	F	56	Adenoma	PTID	19		10.3	5.48	0.69	3	76		G1	98				0.77				87	0.77	0.08	1.11594	S0	87	4	-11	-0.112245			0.78	0.84	0.68	0.88					5	78	98	74			-20
2014	345	B	F	62	Adenoma	PTID	29	51	9.8	5.24	0.71	2.5	95	154.31	G1	92	0.76	0.86	0.88	1.13	84	73	71	52	1.13	0.42	1.59155	S1	52	4	-40	-0.434783	0.81		0.7	0.66	0.67	0.72			78		93	95	95	90			3
2014	346	B	M	42	Adenoma	PTSD	8	141	11.4	6.54	0.86	1.3	194	398.97	G1	107	1.19	1.12		0.99	75	81		94	1.19	0.33	1.38372	S1	75	1	-32	-0.299065	0.96			0.96	0.85	0.99			97			97	107	94			-10
2014	347	N	F	54	Adenoma	PTSD	8	163	9.9	5.23	0.61	2.7	66		G1	120		0.71	0.67			112	116		0.71	0.1	1.16393	S0	112	2	-8	-0.0666667				0.62	0.58	0.58						119	121	121			-1
2014	348	B	F	73	Adenoma	PTID		108	12.6	6.47	0.88	2.4	297		G2	65	1.07	1.2	0.96		52	45	59		1.2	0.32	1.36364	S1	45	2	-20	-0.307692	0.8	0.77	0.85	0.76	0.91	0.72			73	77	68	78	63	83			13
2014	349	B	M	21	NEM1	Paratireoidectomia total + auto tx	14	107	10.9	5.98	0.83	2.5	108	687.4	G1	126	0.85	0.88	0.78	0.93	125	123	129	117	0.93	0.1	1.12048	S0	117	4	-9	-0.0714286			0.83								126
2014	350	B	F	48	Adenoma	PTSE	20	140	11.7	6.17	0.82	2.5	299	151.08	G2	85	1.13	0.93			58	73			1.13	0.31	1.37805	S1	58	1	-27	-0.317647	0.81	0.76		0.68	0.81	0.87			86	93		104	86	79			19
2014	351	N	F	43	Adenoma	PTSD	16	64	10.4	5.58	0.75	2.6	67	211.2	G1	114	0.78	0.7	0.68	0.71	108	123	125	121	0.78	0.03	1.04	S0	108	1	-6	-0.0526316	0.7	0.81	0.72	0.62	0.73	0.76			123	103	119	128	117	112			14
2014	352	B	F	61	Adenoma	PTID	26	104	10	5.74	0.9	2.4	90	365.52	G2	69	1.09		0.88	0.79	55		71	81	1.09	0.19	1.21111	S0	55	1	-14	-0.202899	0.67	0.84	0.87	0.72	0.76	0.79			95	75	72	91	85	81			22
2014	353	B	F	56	Adenoma	PTSD	16	61	11.2	6.02	0.57	2.3	104	242.2	G1	104	0.78	0.72			85	94			0.78	0.21	1.36842	S0	85	1	-19	-0.182692	0.69	0.51	0.61	0.55	0.62	0.6			98	108	102	105	101	102			1
2014	354	N	F	33	NEM1	Paratireoidectomia total + auto tx	16	94	12.4	6.45	0.54	2.2	190	163.71	G1	144	0.59	0.73			140	126			0.73	0.19	1.35185	S0	126	2	-18	-0.125		0.62	0.74	0.62	0.71	0.66				138	124	138	130	135			-6
2014	355	B	F	69	Adenoma	PTID	14	129	10.1	5.59	0.75	3.3	136	499.23	G2	82	1.06	0.82			54	73			1.06	0.31	1.41333	S1	54	1	-28	-0.341463	0.74		0.67	0.69	0.76	0.68			83		90	89	80	90			7
2014	356	N	F	56	Adenoma	PTSE	11	111	11.3	6.27	0.58	2.5	139	193.12	G1	120	0.77	0.84	0.66		100	90	115		0.84	0.26	1.44828	S0	90	2	-30	-0.25	0.72	0.82	1.16						109	93	61
2014	357	B	F	57	Adenoma	PTID	21	68	11.5	5.69	0.63	2.4	64	159.97	G1	100	0.72	0.79	0.74	0.79	93	83	90	83	0.79	0.16	1.25397	S0	83	2	-17	-0.17			0.7	0.7	0.65	0.71					96	96	99	95			-4
2014	358	N	F	46	Adenoma	PTID	36	78	10.5	5.46	0.78	2.7	67	346.08	G1	106	0.87				93				0.87	0.09	1.11538	S0	93	1	-13	-0.122642	0.71		0.74	0.6	0.7	0.67			119		113	127	121	123			21
2014	359	B	F	55	Adenoma	PTID	21	69	10.3	5.63	0.59	2.5	78	191.27	G1	104	0.85	0.92	0.62		77	70	102		0.92	0.33	1.55932	S1	70	2	-34	-0.326923	0.62	0.57	0.61	0.64	0.71	0.64			102	105	102	101	96	101			-3
2014	360	B	F	54	Adenoma	PTSD	8	131	12	6.66	0.61	2.5	224	494.78	G1	103	0.61	0.56			103	106			0.61	0	1	S0	103	1	0	0		0.5	0.6	0.48	0.59	0.68				110	104	112	104	99			9
2014	361	B	F	68	Adenoma	PTIE	40	134	10.1	5.6	0.67	3.7	95	141.64	G1	91	0.98	0.93	0.73	0.72	59	63	85	86	0.98	0.31	1.46269	S1	59	1	-32	-0.351648	0.68	0.8	0.77	0.71	0.74	0.8			90	76	80	88	84	76			-3
2014	362	B	F	72	Adenoma	PTSE			11.8	6	0.99	2.4	115		G3	57	1.71		1.38	1.17	29		38	47	1.71	0.72	1.72727	S1	29	1	-28	-0.491228		1.12	1.24	1.2	1.24	1.32				49	43	45	43	40			-12
2014	363	B	F	78	Hiperplasia esporádica	Paratireoidectomia total + auto tx	19	74	11.6	6.03	0.71	3	106	189.42	G2	82	0.68	0.63			84	86			0.68	-0.03	0.957746	S+	84	1	2	0.0243902	0.59	0.71	0.56	0.58	0.51	0.56			88	82	90	89	92	90			7
2014	364	B	F	61	Adenoma	PTIE	19	82	12.1	6.24	1.85	3.5	195	111.07	G4	29	2.19	2.7	2.48		24	18	20		2.7	0.85	1.45946	S1	18	2	-11	-0.37931	1.53	1.78	2.24	1.6	1.85	2.21			36	30	23	35	29	23			6
2014	365	B	M	51	Adenoma	PTSD	16	116	10.6	5.73	0.86	2.8	59	506.64	G1	100	1.1				77				1.1	0.24	1.27907	S0	77	1	-23	-0.23	1.18	0.9	0.85	0.84	0.89	0.87			71	99	101	101	99	100			1
2014	366	B	F	76	Adenoma	PTSD	37	66	11.1	5.88	0.99	2.9	95	135.2	G3	56	2.11	2.2		1.35	22	21		38	2.2	1.21	2.22222	S2	21	2	-35	-0.625		1.28		0.99						41		56					0
2014	367	B	F	76	Adenoma	PTIE	19	91	12.1	6.86	1.24	2	237	213.36	G3	42	2.01	1.41	1.45		24	36	35		2.01	0.77	1.62097	S1	24	1	-18	-0.428571	1		1.19	1.16	1.06	1.15			55		44	46	51	46			4
2014	368	B	F	65	Adenoma	PTSD	6		10.6	5.72	0.8	3	170	318.56	G2	78	1.1				53				1.1	0.3	1.375	S1	53	1	-25	-0.320513		0.85	0.84	0.8						72	73	78					0
2014	369	B	F	54	Adenoma	PTID	30		10.4	5.64	1.13	2.5	62	74.56	G3	55	1.13				55				1.13	0	1	S0	55	1	0	0		1.01		1.07	0.91	1.05				63		59	72	60			4
2014	370	B	F	45	NEM1	Paratireoidectomia total + auto tx	27	97	12.2	7.16	0.86	1.8	275	388.13	G2	82	1.48	1.43	1.55	1.13	42	44	40	59	1.55	0.69	1.80233	S1	40	3	-42	-0.512195	1.03	1.17	0.92	0.98	1.09	0.92			66	56	75	70	61	75			-12
2014	371	B	F	71	Adenoma	PTID	19	108	11.1	5.94	1.22	3.2	139		G3	45	1.63	1.63			31	31			1.63	0.41	1.33607	S1	31	1	-14	-0.311111	1.02	1.48	1.01	1.02					55	35	56	55					10
2014	372	B	F	80	Duplo Adenoma	PTID + PTSD	41	98	12.1	6.14	1.02	1.9	164		G3	52	1.39	1.92	2.07		36	24	22		2.07	1.05	2.02941	S2	22	3	-30	-0.576923		1.59	1.51	1.54	1.58	1.46				30	32	32	31	34			-20
2014	373	N	F	58	Adenoma	PTIE	31	90	9.8	5.33	0.66	3.5	96	211.97	G1	113	0.87	0.69	0.6		85	112	117		0.87	0.21	1.31818	S0	85	1	-28	-0.247788		0.62	0.62	0.53	0.56	0.65				116	116	122	120	114			9
2014	374	B	F	50	Adenoma	PTIE	9	66	11.6	6.73	0.53	2.1	164	220.32	G1	111	0.65	0.82			104	84			0.82	0.29	1.54717	S1	84	2	-27	-0.243243	0.54	0.61	0.64	0.63	0.7	0.59			110	106	104	105	101	107			-6
2014	375	B	F	67	Hiperplasia esporádica	Paratireoidectomia total + auto tx	19	81	10.4	6.16	1.62	1.6	1167	26.55	G3	33	1.74	1.92	1.39	1.33	30	27	39	41	1.92	0.3	1.18519	S1	27	2	-6	-0.181818	1.1	1.06	1.04	1.09	1.19	1.07			52	54	56	53	47	54			20
2014	376	B	M	75	Adenoma	PTID	16	80	10.9	6.22	0.75	1.6	182	315.44	G1	90	1.05	1.11	1.04	0.84	69	65	70	86	1.11	0.36	1.48	S1	65	2	-25	-0.277778	0.84								86
2014	377	B	F	41	NEM1	Paratireoidectomia total + auto tx	23	76	11.7	6.38	0.64	2.1	193	376.8	G1	111	0.86				84				0.86	0.22	1.34375	S0	84	1	-27	-0.243243				0.78	0.71	0.66						95	106	110			-16
2014	378	B	F	76	Adenoma	PTIE	22	84	9.7	5.42	0.92	2.6	261	239.4	G2	61	0.87	0.74			65	79			0.87	-0.05	0.945652	S+	65	1	4	0.0655738				0.7	0.8							84	72				23
2014	379	B	F	56	Adenoma	PTSE	23	169	12.1	6.15	0.66	3	121	235.77	G1	99	0.68	0.55	0.61		98	105	102		0.68	0.02	1.0303	S0	98	1	-1	-0.010101		0.87	0.42	0.43	0.52					75	115	114	107				15
2014	380	N	F	64	Hiperplasia esporádica	Paratireoidectomia total + auto tx	18	131	10.5	5.7	0.88	3.1	95		G2	81	0.72	0.83			103	87			0.83	-0.05	0.943182	S+	87	2	6	0.0740741	0.77	0.81	0.74	0.76					95	89	100	96					15
2014	381	B	F	60	Adenoma	PTIE	26	76	10.4	5.69	1.62	3	167	61.6	G3	34	2.15	2.25	2.11	2.09	24	23	25	25	2.25	0.63	1.38889	S1	23	2	-11	-0.323529	1.61	1.9	1.85	1.91	1.86	1.77			35	28	29	28	29	31			-6
2014	382	B	M	66	Adenoma	PTSE	11	167	12	6.65	1.19	1.9	301		G2	63	1.64	1.37			43	53			1.64	0.45	1.37815	S1	43	1	-20	-0.31746		1.18	1.37	1.26						64	53	59					-4
2014	383	B	F	78	NEM1	PTIE	33		11.2	5.76	0.7	2.4	76	13.3	G2	83	1.32	1.39	1.19	0.84	39	36	44	67	1.39	0.69	1.98571	S1	36	2	-47	-0.566265	1.37	1.19	1.01	0.99	1.16	0.99			37	44	53	55	45	55			-28
2014	384	B	F	75	Adenoma	PTSD	17	101	11	6.36	0.36	2.3	112		G1	106	0.72	0.71			82	84			0.72	0.36	2	S2	82	1	-24	-0.226415	0.57	0.6	0.58	0.58	0.51	0.63			91	89	90	90	94	88			-16
2014	385	B	F	84	Adenoma	PTSD	8		10.5	5.74	0.61	2.6	83	97.13	G2	84	1	1.04			52	49			1.04	0.43	1.70492	S1	49	2	-35	-0.416667	0.75	0.78		0.79	0.67	0.73			73	70		69	81	76			-15
2015	386	N	F	52	Hiperplasia esporádica	Paratireoidectomia total + auto tx	25	75	9.9	5.37	0.83	2.8	96	199.18	G1	94	1.14	1.02			64	73			1.14	0.31	1.37349	S1	64	1	-30	-0.319149		0.76	0.79	0.71						105	100	114					20
2015	387	B	F	51	NEM 1	PTSE	35	65	11.1	5.44	0.9	2.7	93	219	G2	74	1.11	1	0.99	1.08	58	65	66	60	1.11	0.21	1.23333	S0	58	1	-16	-0.216216	1	0.93	0.93	0.94	1.01				65	71	71	70	65				-4
2015	388	B	M	70	Adenoma	PTID	27	103	11.3	5.87	1.19	2.8	106	153.23	G2	62	1.22	1.18	1.28	1.21	60	62	56	60	1.28	0.09	1.07563	S0	56	3	-6	-0.0967742	1.1	1.13	1.14	1.26	1.33				68	65	65	57	54				-5
2015	389	B	F	54	Adenoma	PTSD	17	188	14.5	7.61	0.87	1.7	465		G2	76	1.51	1.34			39	45			1.51	0.64	1.73563	S1	39	1	-37	-0.486842		0.79	0.64	0.84	0.85					85	101	79	78				3
2015	390	B	F	64	Adenoma	PTSD	20	142	17.8	9.8	2.37	3.1	1868	9.79	G4	21	3.71	3.7	3.77	3.77	12	12	12	12	3.77	1.4	1.59072	S1	12	3	-9	-0.428571	1.53	1.58	1.63	2.19	1.33				36	34	33	23	42				2
2015	391	B	F	55	NEM 1	Paratireoidectomia total + auto tx	16	113	10.9	6.16	0.65	1.7	164	130.4	G1	100	0.63	0.79	0.76	0.68	101	85	89	99	0.79	0.14	1.21538	S0	85	2	-15	-0.15	0.85	0.78	0.66						77	86	100
2015	392	B	F	78	Adenoma	PTSD	16	102	10.9	5.56	1.65	2.9	183		G3	30	1.77	2.46	1.55		27	18	32		2.46	0.81	1.49091	S1	18	2	-12	-0.4	1.5	2.34	1.33	1.62	2.16				33	19	38	30	21				0
2015	393	B	F	57	Adenoma	PTSD	35	107	11.2	6.15	1.01	3.1	115	267.8	G2	62	0.97	1.07			65	58			1.07	0.06	1.05941	S0	58	2	-4	-0.0645161	1.11		1.11	1.07	0.9				55		55	58	71				-4
2015	394	B	F	35	NEM 1	Subtotal Paratireoidectomia	17	75	11.1	6.25	0.59	2.2	155		G1	119	0.72	0.83	0.75	0.59	109	92	104	119	0.83	0.24	1.40678	S0	92	2	-27	-0.226891		0.64		0.7						116		113					-6
2015	395	B	M	57	Adenoma	PTSE	14	119	12.9	7.22	0.79	1.7	257	639.2	G1	100	1.51	1.29	0.84	0.94	51	61	97	90	1.51	0.72	1.91139	S1	51	1	-49	-0.49	0.96	0.91		1.14	0.95				87	93		71	88				-29
2015	396	B	M	86	Adenoma	PTSD	20	77	10.4	5.92	1.52	0.8	303	114	G3	41	2.73	3.36	2.55	2.36	20	16	22	24	3.36	1.84	2.21053	S2	16	2	-25	-0.609756	1.51	1.61	1.7	2	1.9				41	38	36	29	31				-12
2015	397	B	F	74	Adenoma	PTSE	12	105	11.3	6.16	1.49	2.7	396	108.15	G3	34	1.89	1.89	1.66	1.7	26	26	30	29	1.89	0.4	1.26846	S1	26	1	-8	-0.235294	1.74	1.35	1.76	1.75	2.24				28	39	28	28	21				-6
2015	398	B	F	68	Adenoma	PTSD	10	202	13.3	8.1	1.1	2.5	377	483	G3	52	1.54	1.59	1.48	1.19	34	33	36	47	1.59	0.49	1.44545	S1	33	2	-19	-0.365385	1.01		1.17	1.28	0.97				57		48	43	60				-9
2015	399	B	F	56	NEM 1	Paratireoidectomia total + auto tx	14	68	10.7	5.87	0.7	2.9	121		G1	97	0.99	1.12	0.87	0.75	64	55	75	89	1.12	0.42	1.6	S1	55	2	-42	-0.43299	0.75	0.7	0.89	0.73					89	97	73	92					-5
2015	400	B	F	63	Adenoma	PTSD	26	66	10.7	5.94	0.74	2.5	75		G2	86	1.02	0.88	0.84		59	70	74		1.02	0.28	1.37838	S0	59	1	-27	-0.313953			0.71								91
2015	401	N	F	59	Adenoma	PTIE	23	119	12.7	6.72	0.67	2.3	145	294.5	G1	112	0.91	0.82	0.87	0.85	80	91	85	87	0.91	0.24	1.35821	S0	80	1	-32	-0.285714		0.76	0.85	0.79						100	87	95					-17
2015	402	B	F	40	NEM 1	PTSD	21	62	10.8	6.08	0.73	2.7	125		G1	103	1.18	1.06	0.79	0.58	58	66	94	116	1.18	0.45	1.61644	S1	58	1	-45	-0.436893	0.65	0.67		0.75	0.83				111	110		100	88				-3
2015	403	B	F	69	NEM 1	Paratireoidectomia total + auto tx	13	88	10.7	6.18	0.69	1.2	195		G2	89	1.33	1.79	1.36	1.35	41	29	40	40	1.79	1.1	2.5942	S2	29	2	-60	-0.674157	1.31	1.09	1.17	1.13	1.23				42	52	48	50	45				-39
2015	404	N	F	86	Adenoma	PTIE	16	70	10.2	5.81	0.85	2.5	102	163.2	G2	72	1.05	1.16	1.23	1.11	56	50	46	52	1.23	0.38	1.44706	S1	46	3	-26	-0.361111	0.84	0.91	0.76	0.88	0.9				73	66	83	69	67				-3
2015	405	B	M	54	Adenoma	PTSE	19	109	9.3	5.89	2.73	3.1	942	37.66	G4	25	3.83	5.15	5.03	4.67	17	12	12	13	5.15	2.42	1.88645	S1	12	2	-13	-0.52	2.38	2.58	2.86	2.83	3.64				30	27	24	24	18				-1
2015	406	B	F	70	Adenoma	PTIE	17	112	11	5.76	1.04	3.3	73		G3	55	1.11				50				1.11	0.07	1.06731	S0	50	1	-5	-0.0909091	1.04		1.02	1.22	0.96				55		56	45	60				-10
2015	407	B	F	60	Duplo Adenoma	PTIE + PTSE	22	99	10.9	5.63	0.79	3.4	77		G2	82	1.17				51				1.17	0.38	1.48101	S1	51	1	-31	-0.378049	0.65	0.6	0.74	0.68	0.64				97	99	88	95	97				13
2015	408	B	F	47	Adenoma	PTSD	18	167	9.7	5.66	1.03	1.4	618		G2	65	1.75	1.82			34	33			1.82	0.79	1.76699	S1	33	2	-32	-0.492308	1.24	1.25	1.13	1.08	1.05				52	51	58	61	63				-4
2015	409	B	F	65	Adenoma	PTIE	26	90	11.2	6.05	0.68	2.2	140		G1	92		0.95				63			0.95	0.27	1.39706	S0	63	2	-29	-0.315217	0.74		0.68	0.79	0.82				85		92	79	75				-13
2015	410	B	F	75	Duplo Adenoma	PTIE + PTSD	16	74	9.1	5.11	1.66	2.5	122	42.75	G3	30	1.69	1.74	1.55	1.44	29	28	33	36	1.74	0.08	1.04819	S0	28	2	-2	-0.0666667	1.42	1.54	1.47	1.29	1.45				36	33	35	41	35				11
2015	411	B	M	37	NEM 1	Paratireoidectomia total + auto tx	10	120	11.8	6.67	0.84	1.7	148	128.26	G1	112	0.85	0.84	0.78	0.84	111	112	115	112	0.85	0.01	1.0119	S0	111	1	-1	-0.00892857	0.9	0.95	0.92	0.97	0.89				109	102	106	99	109				-13
2015	412	B	F	53	Adenoma	PTIE	13	100	13.4	7.66	0.65	1.9	230	396.68	G1	102	0.84	1.12	1.05	0.74	80	56	61	93	1.12	0.47	1.72308	S1	56	2	-46	-0.45098	0.7	0.59	1.01	0.75	0.94				99	105	64	91	69				-11
2015	413	B	F	65	Adenoma	PTIE	20	56	11.2	5.74	0.75	2.4	116		G2	84	1.12	1.47		1.14	52	37		51	1.47	0.72	1.96	S1	37	2	-47	-0.559524			0.77	1.05	0.79						81	56	79				-28
2015	414	B	F	50	Adenoma	PTSE	24	117	10.1	5.87	0.6	1.9	145	322.82	G1	107	0.83	0.94	0.79	0.78	82	71	88	89	0.94	0.34	1.56667	S1	71	2	-36	-0.336449	0.69	0.59	0.73	0.81					102	107	96	85					-22
2015	415	B	F	42	Adenoma	PTIE	17	77	12.1	6.27	0.7	2.6	114		G1	107	1	1.08	0.9		70	63	79		1.08	0.38	1.54286	S1	63	2	-44	-0.411215	0.81	0.73	0.71	0.71					90	102	105	105					-2
2015	416	B	F	50	NEM 1	Paratireoidectomia total + auto tx	12	136	10.9	6.12	0.59	2.6	466	204.93	G1	107	1.51	1.41	1.12	1.14	40	43	57	56	1.51	0.92	2.55932	S2	40	1	-67	-0.626168	0.83	0.72	0.69	0.7	0.75				82	98	102	101	93				-6
2015	417	B	F	64	Adenoma	PTIE	36	73	9.9	5.03	1.55	2.6	85		G3	35	1.34	1.34		1.41	42	42		39	1.41	-0.14	0.909677	S+	39	4	4	0.114286		0.99	1.08	0.88	0.87					60	54	70	71				35
2015	418	N	F	67	Adenoma	PTID	17	154	11	5.83	0.57	3	68		G1	112	0.69	0.72	0.58		105	101	111		0.72	0.15	1.26316	S0	101	2	-11	-0.0982143	0.59	0.56	0.95	0.51	0.5				110	112	72	116	116				4
2015	419	B	F	69	Adenoma	PTID	27	99	11.3	6.6	0.84	2.4	133		G2	71	1.03	1.05		0.82	56	54		73	1.05	0.21	1.25	S0	54	2	-17	-0.239437	0.68	1.23	1.36	1.09	1.12				90	45	40	52	50				-19
2015	420	B	F	75	Duplo Adenoma	PTSD + PTSE	18	102	13.4	6.89	0.73	1.9	393	272.25	G2	81	1.15	0.91	0.71		47	62	84		1.15	0.42	1.57534	S1	47	1	-34	-0.419753	0.75			0.8	0.8				78			72	72				-9
2015	421	B	F	71	Adenoma	PTSD	23	94	11.6	6.4	0.94	2.7	107		G2	61	0.86	0.87	0.73		68	67	83		0.87	-0.07	0.925532	S+	67	2	6	0.0983607		0.6		0.7	0.7					92		87	87				26
2015	422	B	F	67	Adenoma	PTSD	26	178	12.4	6.91	1	2.2	782	35.75	G2	61	1.41	1.77	1.74	1.49	40	31	31	38	1.77	0.77	1.77	S1	31	2	-30	-0.491803	1.34	1.28	1.33	1.26	1.41				43	45	43	46	40				-15
2015	423	B	M	81	Adenoma	PTID	25	81	11.1	5.89	0.94	2.3	74		G2	76	1.39	1.62	1.22		47	39	55		1.62	0.68	1.7234	S1	39	2	-37	-0.486842		1.1	1.07	0.99	0.89					63	65	71	80				-5
2015	424	B	F	53	Adenoma	PTID	28	155	10.6	5.94	0.66	2.8	107	155.04	G1	101	0.55	0.53			107	109			0.55	-0.11	0.833333	S+	107	1	6	0.0594059		0.54	0.62	0.49	0.58					108	103	112	106				11
2015	425	B	M	54	Adenoma	PTSE	24	87	11.6	6.17	2.02	3.2	288	303.55	G3	36	2.18	2.39	2.53	2.59	33	30	28	27	2.59	0.57	1.28218	S1	27	4	-9	-0.25	2.6	2.52	2.77	2.18	2.17				27	28	25	33	33				-3
2015	426	B	F	48	Adenoma	PTIE	33	71	10.4	5.39	0.59	3.8	67	212.21	G1	109	0.73	0.66			98	105			0.73	0.14	1.23729	S0	105	1	-4	-0.0366972	0.66	0.72	0.74	0.69					105	99	96	103					-6
2015	427	N	M	57	Adenoma	PTIE	9	515	12.3	7.69	2.02	4.1	1816	255.99	G3	41	2.93	4.28	4.38	4.94	26	17	16	14	4.94	2.92	2.44554	S3	14	4	-27	-0.658537	4.23	2.88	4.74	4.7					17	27	15	15					-26
2015	428	B	M	61	Adenoma	PTSE	24	80	10.2	5.47	0.89	2.4	69	466.4	G1	92	1.11	0.79	0.82	0.83	71	97	95	95	1.11	0.22	1.24719	S0	71	1	-21	-0.228261		1.14	0.94	1.02						69	87	79					-13
2015	429	N	F	62	Adenoma	PTIE	28		10.9	6.18	0.81	2.8	140	338.98	G1	91	1.17	1.21			58	56			1.21	0.4	1.49383	S1	56	2	-35	-0.384615		1	1.09	0.93	1					70	63	77	70				-14
2015	430	B	F	43	NEM 1	Paratireoidectomia total + auto tx	30	112	12.8	6.82	0.49	2.6	183	258.35	G1	120	0.77	0.78	0.69	0.73	95	93	107	101	0.78	0.29	1.59184	S1	93	2	-27	-0.225	0.61	0.74	0.61	0.83	0.65				111	100	111	87	109				-33
2015	431	B	F	72	Duplo Adenoma	PTSD + PTSE	23	68	10.4	5.35	0.7	2.3	79	389.63	G2	87	0.79	0.88	0.83	0.68	75	66	71	88	0.88	0.18	1.25714	S0	66	2	-21	-0.241379	0.8	0.75	0.89	0.68	0.85				74	80	65	88	69				1
2015	432	B	F	62	Adenoma	PTID	16	157	11.2	5.93	0.72	3	116	160.16	G1	90	1.13				52				1.13	0.41	1.56944	S1	52	1	-38	-0.422222	0.74	0.74	0.76	0.8	0.87				87	87	84	79	72				-11
2015	433	B	F	65	NEM 1	Paratireoidectomia total + auto tx	26	62	10.2	5.85	0.5	2.3	134		G1	102	0.88	0.93	0.62	0.55	69	65	95	99	0.93	0.43	1.86	S1	65	2	-37	-0.362745	0.58	0.59	0.32	0.62					97	96	118	95					-7
2015	434	B	F	33	NEM 1	PTSD	23	804	13.9	7.94	1.49	2.4	1091	663.33	G3	46	1.58	1.6	1.44	1.15	43	42	48	63	1.6	0.11	1.07383	S0	42	2	-4	-0.0869565	1.1	1.29	1.01						66	55	73
2015	435	N	M	35	Adenoma	PTSE		163	13.1	7.06	1.07	1.9	601	525.16	G1	104	1.09	1.1	1.05	1.04	101	100	106	107	1.1	0.03	1.02804	S0	100	2	-4	-0.0384615	1.22	1.27	1.21	1.07	1.2				88	84	89	104	90				0
2015	436	B	M	64	Adenoma	PTSD		49	10.6	6.23	1	2	186	300.58	G2	79	1.45	1.49			51	49			1.49	0.49	1.49	S1	49	2	-30	-0.379747	0.98			1.08	1.19				81			72	64				-7
2015	437	B	F	52	Adenoma	PTIE	21	83	10.9	5.9	0.78	2.8	105	193.45	G2	88	1.24	1.3			50	47			1.3	0.52	1.66667	S1	47	2	-41	-0.465909	0.88		0.89	0.9	0.94				76		75	74	70				-14
2015	438	N	F	66	Adenoma	PTIE			11.7	6.71	0.59	2	139		G1	111	0.73	0.89			100	79			0.89	0.3	1.50847	S1	79	2	-32	-0.288288	0.68								106
2015	439	B	M	66	Adenoma	PTSE		41	10.5	5.77	1.26	2.6	75	41.77	G3	59	2.3	2.86	2.44	2.25	29	22	27	29	2.86	1.6	2.26984	S2	22	2	-37	-0.627119	1.25		1.51	1.36					60		47	54					-5
2015	440	B	M	35	NEM 1	Subtotal Paratireoidectomia	16	104	9.8	5.8	0.77	2.2	81		G1	118	0.92	0.93	0.95	0.89	107	106	103	111	0.95	0.18	1.23377	S0	103	3	-15	-0.127119	0.96	0.84	0.81	0.88					102	113	115	111					-7
2015	441	B	F	47	Adenoma	PTIE	18	60	11.9	6.56	0.85	2.4	81		G2	82	0.95	0.94			72	72			0.95	0.1	1.11765	S0	72	1	-10	-0.121951	0.77	0.76	0.77	0.75	0.71				92	94	92	95	102				13
2015	442	B	F	59	Adenoma	PTIE	24	52	10.4	5.79	0.73	3	124	288.15	G1	90	0.96	0.72			65	92			0.96	0.23	1.31507	S0	65	1	-25	-0.277778	0.68			0.73					96			90					0
2015	443	N	F	65	Adenoma	PTID	32	72	11.1	5.92	0.74	3.1	86		G1	99	1.76	2.06	1.44	1.42	35	29	44	45	2.06	1.32	2.78378	S2	29	2	-70	-0.707071	0.83	0.87	0.79	0.93					86	81	91	75					-24
2015	444	B	M	28	NEM 1	Paratireoidectomia total + auto tx	32	102	11	6.2	0.78	4	129	111.41	G1	123	1.02	0.85	0.83	0.71	100	119	120	128	1.02	0.24	1.30769	S0	100	1	-23	-0.186992	0.93	1.25	1.05	0.97					111	78	96	106					-17
2015	445	B	F	66	Adenoma	PTIE	23	78	10.2	5.75	0.58	2.1	119		G1	96	0.58	0.87			96	70			0.87	0.29	1.5	S1	70	2	-26	-0.270833	0.62		0.58	0.59					94		96	96					0
2016	446	B	F	63	Adenoma	PTSE	36	73	11.5	6.52	1.09	2.1	285	385.56	G3	54	1.27	1.21	0.9		45	48	68		1.27	0.18	1.16514	S0	45	1	-9	-0.166667	0.93	0.86	0.84	0.84					66	72	74	74					20
2016	447	B	F	59	Adenoma	PTID	35	91	10	5.48	1.47	3.5	100		G3	39	1.72	2.49	2.54	1.89	32	21	20	29	2.54	1.07	1.72789	S1	20	3	-19	-0.487179	1.44	1.43	1.35	1.49					40	40	43	38					-1
2016	448	B	F	40	Adenoma	PTIE	8		10.3	5.83	0.7	2.8	109	244.31	G1	109	0.85	0.83			86	88			0.85	0.15	1.21429	S0	86	1	-23	-0.211009	0.68	0.7	0.72	0.83					110	109	105	88					-21
2016	449	B	F	38	NEM1	Subtotal Paratireoidectomia	21	75	11.2	6.03	0.74	2.1	108		G1	103	0.63	0.65	0.65		114	113	113		0.65	-0.09	0.878378	S+	113	2	10	0.0970874	0.59	0.82	0.78	0.7					117	91	97	110					7
2016	450	B	F	68	Adenoma	PTSD	24	80	10.9	5.85	0.76	2.8	216	173.85	G2	81	1.01	0.98			57	59			1.01	0.25	1.32895	S0	57	1	-24	-0.296296	0.85	0.76	0.95	0.74					71	81	62	84					3
2016	451	B	F	22	Adenoma	PTSE	18	76	10.6	5.63	0.56	2.6	124	267.84	G1	133	0.59		0.58		131		131		0.59	0.03	1.05357	S0	131	1	-2	-0.0150376	0.65	0.65	0.64	0.68					126	126	127	125					-8
2016	452	B	M	50	Adenoma	PTIE	22	49	10.8	6	0.83	2.7	66	450.66	G1	103		0.76				106			0.76	-0.07	0.915663	S+	106	2	3	0.0291262	0.89	0.83	0.85	0.92					100	103	102	97					-6
2016	453	B	F	55	Adenoma	PTIE	28	96	10.3	5.54	0.7	3.5	71	213.57	G1	98	0.77	0.91			87	71			0.91	0.21	1.3	S0	71	2	-27	-0.27551	0.77		0.75	0.61					87		90	102					4
2016	454	B	F	32	NEM1	Subtotal Paratireoidectomia	28	88	10.7	6.14	0.78	2.2	212	248	G1	101	0.96		0.95		79		80		0.96	0.18	1.23077	S0	79	1	-22	-0.217822	0.92	0.7	0.66	0.83					83	115	117	94					-7
2016	455	B	F	86	Adenoma	PTID	12		11.4	6.27	0.74	2.1	281		G2	74	1.03	1.48			49	32			1.48	0.74	2	S2	32	2	-42	-0.567568	0.88		0.81	0.69					60		66	79					5
2016	456	N	F	28	NEM1	Paratireoidectomia total + auto tx	21	258	11.4	6.76	2.54	2.2	2451	82.82	G4	29	2.33	2.34	2.58	2.43	32	32	28	30	2.58	0.04	1.01575	S0	28	3	-1	-0.0344828	2.91	2.25	2.52	2.03					24	33	29	38					9
2016	457	B	M	44	Hiperplasia esporádica	Paratireoidectomia total + auto tx	34	84	9.5	5.53	0.78	3.2	74	243.95	G1	110	1.33	1.13	1.18	1.02	65	79	75	89	1.33	0.55	1.70513	S1	65	1	-45	-0.409091	1.22	1.03	0.98	0.98					72	88	93	93					-17
2016	458	B	F	24	NEM1	Paratireoidectomia total + auto tx	36	45	10.8	5.87	0.65	3.4	65	162	G1	125	0.57	0.44	0.44	0.53	130	142	142	133	0.57	-0.08	0.876923	S+	130	1	5	0.04	0.58	0.71	0.53	0.64					129	120	133	125					0
2016	459	B	M	26	Adenoma	PTIE	12	543	10.5	6.44	0.42	1.3	847	480.8	G1	150	0.54	0.7	0.61	0.49	145	130	138	150	0.7	0.28	1.66667	S1	130	2	-20	-0.133333	0.46	0.52	0.66	0.72					150	147	133	129					-21
2016	460	B	F	58	Adenoma	PTID	44	125	10.4	5.55	1.07	3.1	155	34.65	G3	57	1.96	2.41	2	1.97	28	21	27	27	2.41	1.34	2.25234	S2	21	2	-36	-0.631579	1.01	1.27	1.22	1.18					62	47	49	51					-6
2016	461	B	F	56	Adenoma	PTID	22	170	11.4	5.89	1	2.7	88	539	G2	63	1.16	1.26	1.29	1.29	53	48	46	46	1.29	0.29	1.29	S0	46	3	-17	-0.269841	1.27	1.07	0.96	1					47	58	66	63					0
2016	462	B	F	27	NEM1	Paratireoidectomia total + auto tx	17	77	10.5	6.14	0.62	2.8	171	235.76	G1	124	0.84		0.76		96		108		0.84	0.22	1.35484	S0	96	1	-28	-0.225806	0.62	0.72	0.75	0.71					124	115	110	77					-47
2016	463	B	M	32	Adenoma	PTSD	21	80	11.9	5.98	1.34	3.5	135	462.6	G2	70	1.26	1.18			75	81			1.26	-0.08	0.940299	S+	75	1	5	0.0714286	1.05		1.09	1.22					93		89	78					8
2016	464	B	M	43	NEM1	Paratireoidectomia total + auto tx	43	120	12.1	6.7	0.81	2.1	271		G1	109	1.18	0.89	0.93	0.82	75	105	100	108	1.18	0.37	1.45679	S1	75	1	-34	-0.311927	0.9	0.93	0.91	0.88					104	100	103	105					-4
2016	465	B	F	51	Adenoma	PTSD	23	62	13.4	7.19	1.13	1.9	331	161.55	G3	56	1.42	1.75	1.54	1.55	43	33	39	38	1.75	0.62	1.54867	S1	33	2	-23	-0.410714	1.09	1.12	1.44	1.3					59	57	42	48					-8
2016	466	B	F	45	Adenoma	PTID	9		12.2	6.69	0.62	1.9	323	439.6	G1	109	0.99	0.94	0.97		69	74	71		0.99	0.37	1.59677	S1	69	1	-40	-0.366972	1.03	0.76	0.73	0.79					66	95	100	91					-18
2016	467	B	F	76	Adenoma	PTIE	32	72	10.8	5.81	0.95	2.8	97	90.6	G3	58	0.76	0.79	0.57		76	73	90		0.79	-0.16	0.831579	S+	73	2	15	0.258621	0.62		0.63	0.72					88		87	82					24
2016	468	B	M	48	NEM1	Subtotal Paratireoidectomia	17	107	10.8	5.58	0.8	2.6	77	184.32	G1	106			0.77	0.84			107	104	0.84	0.04	1.05	S0	104	4	-2	-0.0188679	0.83	0.9	0.83	0.73					104	101	104	110					4
2016	469	B	M	73	Adenoma	PTID	22	55	13.1	6.59	1.5	2.4	127	56.68	G3	46	2	1.86	1.74	1.9	32	35	38	34	2	0.5	1.33333	S1	32	1	-14	-0.304348	1.58	1.9	1.63	1.48					43	34	41	46					0
2016	470	B	M	58	NEM1	Tireoidectomia	26	77	11.1	5.42	1.17	2.4	110	108.35	G2	68	2.02			1.51	35			50	2.02	0.85	1.7265	S1	35	1	-33	-0.485294	1.18		1.14	1.11					68		70	73					5
2016	471	B	F	60	Adenoma	PTSE	28	46	11.7	6	1.15	2.6	141		G3	52	1.5		1.41		38		41		1.5	0.35	1.30435	S1	38	1	-14	-0.269231	1.02		1.31	1.15					60		44	52					0
2016	472	B	F	66	Adenoma	PTIE	29	83	9.9	5.21	0.63	2.4	123	511.23	G1	94	0.67	1.04	0.87	0.72	92	56	70	88	1.04	0.41	1.65079	S1	56	2	-38	-0.404255	0.72	0.67	0.68	0.75					88	92	91	83					-11
2016	473	B	M	58	Adenoma	PTID	47	136	10.7	6.11	0.86	2.7	126		G1	96	1.16	1.38			69	56			1.38	0.52	1.60465	S1	56	2	-40	-0.416667		0.75	0.89							101	94
2016	474	B	F	71	NEM1	Paratireoidectomia total + auto tx	19	141	11.4	5.84	0.61	2.6	233	168.03	G1	92	1.06		0.69	0.91	53		88	64	1.06	0.45	1.7377	S1	53	1	-39	-0.423913	0.74	1.07	0.83	1					82	52	71	57					-35
2016	475	B	F	22	NEM1	Subtotal Paratireoidectomia	10	56	10.5	5.63	0.61	2.4	102	164.25	G1	129	0.85	0.99	0.69	0.67	98	81	124	125	0.99	0.38	1.62295	S1	81	2	-48	-0.372093	0.86		0.84	0.65					96		99	126					-3
2016	476	B	F	54	Adenoma	PTSD	12	101	10	5.74	0.82	2.1	42	329.27	G2	81	1.11				56				1.11	0.29	1.35366	S0	56	1	-25	-0.308642	0.77	0.86	0.78	0.6					88	77	86	104					23
2016	477	B	F	51	Adenoma	PTIE			12.2	6.66	0.57	3	161		G1	108	0.7	0.98			101	67			0.98	0.41	1.7193	S1	67	2	-41	-0.37963	0.66	0.63		0.58					103	104		107					-1
2016	478	B	F	54	Adenoma	PTID	24	63	10.1	4.42	0.55	3.3	56	254.12	G1	107	0.59	0.75	0.71		104	91	97		0.75	0.2	1.36364	S0	91	2	-16	-0.149533	0.63	0.55		0.55					102	107		107					0
2016	479	B	F	67	Adenoma	PTSE	27	67	10.5	5.56	0.89	3.2	73	260.15	G2	67	1	0.95	1.02	0.99	58	62	57	59	1.02	0.13	1.14607	S0	57	3	-10	-0.149254	0.87		0.88	0.81					69		68	75					8
2016	480	N	F	67	Adenoma	PTSD	27	98	10.5	5.94	0.89	2.1	88	286.52	G2	78	0.92	0.95			75	72			0.95	0.06	1.06742	S0	72	2	-6	-0.0769231			0.75	0.8							96	89					11
2016	481	N	F	63	Adenoma	PTIE	23	79	9.2	5.03	1.19	3.6	73	66.2	G3	56	1.43	1.66	1.51		45	38	42		1.66	0.47	1.39496	S1	38	2	-18	-0.321429	0.67	0.75		0.81					109	99		90					34
2016	482	B	F	60	Adenoma	PTID	15	164	12.1	6.29	0.64	2	155		G1	97	0.92	0.89			68	71			0.92	0.28	1.4375	S0	68	1	-29	-0.298969	0.67		0.69						96		95
2016	483	B	F	57	Adenoma	Exploração Cervical. PTID NORMAL NO AP	27	42	9.7	5.35	0.68	2	73		G1	97	0.88	0.72		1.02	73	93		61	1.02	0.34	1.5	S1	61	4	-36	-0.371134	0.67	0.71	0.72	0.82					98	95	93	80					-17
2016	484	B	F	66	NEM 1	Subtotal Paratireoidectomia	29	85	10.2	5.39	0.54	3.2	74	166.13	G1	99	0.97	0.82	0.55	0.55	61	75	98	98	0.97	0.43	1.7963	S1	61	1	-38	-0.383838	0.6	0.55	0.67	0.64					95	98	92	93					-6
2016	485	N	F	52	Adenoma	PTID	13	102	10.9	5.99	0.56	2	148	214.73	G1	125	0.76	0.57		0.55	105	124		125	0.76	0.2	1.35714	S0	105	1	-20	-0.16	0.62	0.56	0.63	0.63					121	125	120	120					-5
2016	486	B	F	57	NEM 1	Paratireoidectomia total + auto tx	24.2	139	11.1	6.88	2.22	2.4	334		G4	24	2.53	3.35	3.23	2.84	20	15	15	18	3.35	1.13	1.50901	S1	15	2	-9	-0.375	3.17		2.13						16		25
2016	487	B	F	30	NEM 1	Subtotal Paratireoidectomia	17.9	91	10.8	6.1	0.83	2.6	129		G1	95				0.85				92	0.85	0.02	1.0241	S0	92	4	-3	-0.0315789	0.85	0.93	0.86	0.76					92	83	91	106					11
2016	488	B	F	31	Adenoma	PTSE	10.4	811	16	9.24	1.37	2.4	1297	420.12	G3	51	2.09	2.23	2.28	2.23	31	29	28	29	2.28	0.91	1.66423	S1	28	3	-23	-0.45098	2.38	2.01	1.75	1.82					26	32	38	36					-15
2016	489	B	F	54	Adenoma	PTSE	17		11	5.66	0.67	2.5	79	370.38	G1	100			1.03				62		1.03	0.36	1.53731	S1	62	3	-38	-0.38		0.75								91
2016	490	B	F	45	Adenoma	PTSD	27.3	80	10.9	5.78	0.6	2.2	114	407.29	G1	110	0.82	0.69	0.52	0.69	87	105	116	105	0.82	0.22	1.36667	S0	87	1	-23	-0.209091	0.76		0.63						95		95
2016	491	B	F	77	Adenoma	PTID	43	88	10.2	5.37	0.94	3.1	82	278.08	G3	59		0.71	0.66			82	85		0.71	-0.23	0.755319	S+	82	2	23	0.389831	0.63	0.64	0.66	0.67					87	86	85	85					26
2016	492	B	M	30	NEM 1	Subtotal Paratireoidectomia	25.8	67	10.5	5.39	0.87	3.3	45		G1	116	0.87	0.96	0.98	0.81	116	106	103	119	0.98	0.11	1.12644	S0	103	3	-13	-0.112069	0.9	0.83	0.88	0.78					114	118	115	121					5
2016	493	N	F	75	Adenoma	PTID	20	74	10.8	5.557	0.84	3.6	89	94.07	G2	79	1.29	1.4	1.31		47	43	46		1.4	0.56	1.66667	S1	43	2	-36	-0.455696			1.04								61
2016	494	B	F	59	Adenoma	PTSE	35	63	10.4	5.37	0.61	3.2	59	421.5	G1	100	0.73	0.7			90	95			0.73	0.12	1.19672	S0	90	1	-10	-0.1	0.65	0.6	0.66	0.66					97	100	97	97					-3
[truncated: 19 more columns]
